# Supplementary material for: An interpretable machine learning model for predicting in-hospital mortality in ICU patients with ventilator-associated pneumonia
Source: PLoS One. 2025 Jan 7;20(1):e0316526. doi: 10.1371/journal.pone.0316526 (PMC11706384; doi:10.1371/journal.pone.0316526)
Supplement: S1 Dataset — (CSV) [file pone.0316526.s001.csv]

This supplementary material contains the subset of the MIMIC database used to support our findings. Please note that access to the MIMIC database requires completing relevant training and obtaining proper permission. Detailed information on accessing the MIMIC-IV database can be found at https://physionet.org/content/mimiciv/3.1/.
Cohort	Status	Age	BMI	DBP	Temperature	24h UO	Platelets	Aniongap	Bicarbonate	BUN	Sodium	Congestive heart failure	Cerebrovascular disease
0	0	52	34.72	75	37.1	1.58	185	18	23	38	144	0	1
0	1	69	25.19	53	36.8	0.02	78	27	17	45	135	0	0
0	0	29	41.52	73	36.8	1.87	215	13	22	5	140	0	0
0	0	59	22	73	37	2.59	293	15	27	23	140	0	0
0	0	51	18.31	73	37.6	1.04	150	13	24	16	140	0	0
0	0	76	42	34	37.4	2.54	128	12	30	40	144	1	0
0	1	79	21.5	66	38.4	4.37	168	16	26	29	149	1	0
0	1	53	27.77	63	37.8	1.35	44	14	19	29	141	0	0
0	0	48	20.2	59	36.6	0.08	44	14	18	4	135	1	0
0	0	34	21.49	75	37.4	1.81	400	16	23	86	143	1	0
0	0	60	23.83	62	37	1.19	224	9	31	10	145	0	0
0	0	83	26.84	48	37.2	3.3	62	10	25	25	142	0	1
0	0	56	30.49	70	37.6	1.15	120	12	22	10	144	0	0
0	0	53	23.75	67	36.8	3.27	218	9	30	3	138	0	0
0	0	51	21.49	85	37.3	1.79	206	12	20	28	154	0	1
0	1	84	21.91	50	37.1	1.18	343	16	24	19	135	0	1
0	0	64	29.34	54	37	2.13	105	9	25	19	143	1	0
0	0	57	54.61	63	37.2	5.42	32	6	36	31	144	0	0
0	0	65	31.47	64	38.5	1.07	118	8	24	35	156	0	1
0	0	78	22.7	69	36.7	2.64	361	9	40	10	142	1	0
0	0	59	33.41	62	37.4	2.14	196	8	40	15	140	0	0
0	0	71	26.73	44	37.3	1.04	121	20	22	30	138	1	0
0	0	72	35.98	46	36.8	1.71	357	15	18	44	139	1	1
0	0	75	21.99	57	36.8	0.63	157	14	17	13	142	0	1
0	0	61	30.3	57	37.4	1.48	118	16	20	43	132	1	1
0	1	36	26.57	63	38.2	8.23	165	10	25	8	156	0	0
0	0	89	17.36	54	37.5	0.45	279	6	38	16	144	1	0
0	1	77	29.97	51	36.4	0.28	155	19	20	37	129	0	0
0	0	83	29.55	66	37.4	1.11	158	14	24	23	140	1	0
0	0	72	28.14	54	36.4	2.57	342	15	34	92	149	1	0
0	0	67	30.27	54	37.8	1.88	179	8	30	10	141	0	0
0	0	69	27.68	56	36.9	0.41	188	20	21	62	132	1	0
0	1	70	17.62	65	37.4	0.83	196	13	25	21	138	0	0
0	0	74	25.73	54	36.6	0.01	58	18	18	27	134	0	0
0	0	52	31.67	63	35.9	0.01	52	28	13	13	133	0	0
0	1	62	35.08	84	38.1	3.61	296	13	20	16	156	0	1
0	0	88	21.49	52	37.1	0.8	206	20	17	86	144	1	0
0	0	87	19.56	59	37	0.73	243	9	28	22	137	1	0
0	0	73	35.5	55	37.8	1.43	162	14	25	26	134	1	0
0	0	67	17.3	61	37.7	1	77	13	23	7	134	0	0
0	1	72	39.24	58	37.4	0.85	291	20	29	15	134	1	1
0	0	69	45.4	61	36.9	2.58	240	13	24	26	140	0	0
0	0	49	23.63	57	36.8	0	36	14	25	28	138	0	0
0	0	62	58.15	58	37.5	2.47	161	15	37	27	142	1	0
0	0	81	33.08	62	37.7	1.73	311	13	24	36	149	0	1
0	0	74	25.31	67	37	1.06	157	16	18	14	126	0	0
0	0	37	31.56	70	37.6	1.34	171	10	30	30	137	1	0
0	0	69	35.26	66	38.2	2	281	12	28	31	141	0	1
0	0	75	29.83	61	36.8	1.18	376	12	21	40	139	1	0
0	0	48	29.23	60	37.3	1.09	239	9	23	14	139	0	1
0	0	51	30.78	57	37.1	2.98	102	8	29	13	138	0	0
0	1	87	28.83	47	37.2	1.68	267	13	22	74	142	0	1
0	0	69	30.7	57	37.5	1.83	109	14	23	28	134	0	0
0	0	64	34.72	64	36.7	0.51	238	15	26	29	139	1	0
0	0	55	37.46	57	38	1.65	212	17	24	12	136	0	0
0	0	20	22.51	88	37.7	1.23	195	9	22	18	140	0	0
0	0	55	35.82	55	37.7	3.87	176	10	30	8	137	0	0
0	0	44	34.84	70	37.1	1.77	373	15	30	13	139	0	0
0	1	65	19.86	49	37.8	1.55	425	11	28	30	147	0	1
0	0	42	31.34	77	37.4	7.08	318	14	26	7	133	0	0
0	0	54	28.51	66	37.4	2.32	441	11	22	19	136	0	0
0	1	68	20.3	49	37.6	0.93	151	10	22	15	136	0	1
0	0	53	28.72	71	36.2	1.21	117	10	26	16	150	0	0
0	0	56	38.79	64	38.3	3.97	157	12	29	14	142	0	1
0	0	80	44.89	52	36.3	0.03	46	16	21	13	134	0	0
0	0	74	28.65	66	36.7	0.16	42	16	27	30	137	0	0
0	0	67	31.18	50	38.1	0.95	153	12	30	27	140	1	0
0	0	61	28.37	68	37.4	0.68	161	14	24	10	138	1	1
0	0	85	34.72	59	37.9	3.12	58	14	20	15	136	0	0
0	1	68	26.5	50	38.3	2.82	164	12	24	24	153	0	0
0	1	49	34.08	58	37.2	0.04	28	25	23	106	138	0	1
0	1	51	24.15	72	36.1	1.12	96	15	16	18	128	1	0
0	1	75	29.05	59	36.9	0.07	77	20	26	68	136	1	0
0	0	45	22.01	57	36.8	0	28	25	21	34	134	1	0
0	1	88	20.6	75	37.2	2	210	10	25	16	148	0	1
0	0	59	26.87	65	35.4	0.01	85	18	20	14	133	0	0
0	1	72	23.12	50	36	0.03	70	23	18	136	137	0	1
0	0	62	26.66	80	36.9	0.64	223	16	28	13	135	1	1
0	1	87	23.17	48	37.4	1.27	160	15	18	42	144	1	1
0	0	47	29.24	84	37.2	4.18	148	12	24	16	136	1	0
0	1	49	12.63	49	37.6	1.64	350	10	24	12	146	0	0
0	0	46	33.87	76	36.6	0.01	51	16	22	16	134	0	0
0	0	49	35.7	60	37.5	1.72	94	12	26	10	140	0	0
0	0	35	22.03	54	37.3	0.39	29	15	21	28	134	0	0
0	0	67	23.6	55	38.7	0.24	149	21	21	65	137	1	0
0	0	76	39.17	52	36.4	1.1	251	14	21	56	128	1	0
0	1	26	29.09	60	36.8	1.63	32	12	18	63	142	0	0
0	0	33	24.15	59	37.2	2.97	227	12	30	8	146	0	0
0	1	50	33.44	52	37	0.1	52	28	16	74	132	0	0
0	0	58	37.4	55	37.9	6.76	199	16	28	51	138	1	0
0	0	71	28.96	65	37.2	4.13	196	13	29	14	140	1	0
0	0	53	44.1	70	37.1	0.73	204	16	18	14	138	1	0
0	1	92	29.3	50	36	0.13	261	23	18	150	128	0	0
0	0	48	100.9	61	37.3	0.62	160	16	28	26	137	0	0
0	0	66	40.76	81	37.4	2.65	176	14	26	35	148	1	0
0	1	80	38.54	37	35.5	0.02	50	18	21	19	137	1	0
0	0	95	24.9	56	36.8	2.71	327	9	25	16	135	0	0
0	0	89	23.74	62	36.8	0.87	128	8	27	24	136	0	1
0	0	28	22.06	95	37.4	0.13	154	16	24	27	134	0	0
0	1	62	28.27	71	38.5	2.23	233	11	27	29	146	0	0
0	0	86	26.52	49	37.1	2.15	350	11	26	37	136	1	0
0	0	73	30.69	59	36.5	1.96	86	12	21	14	138	1	0
0	0	60	22.77	50	37.2	0.95	100	20	24	50	132	1	0
0	0	74	18.15	63	37.1	1.04	150	9	28	34	139	1	0
0	0	22	26.35	77	37.3	4.36	204	11	23	5	136	0	0
0	1	88	24.89	46	36.7	0.21	86	20	22	35	136	0	0
0	0	32	28.2	64	38.1	1.34	593	21	13	104	140	1	0
0	0	86	23.93	47	37.3	1.02	120	9	25	28	140	1	0
0	1	58	52.97	47	36.7	0.08	110	16	20	46	131	0	1
0	0	58	29.32	65	36.1	0.05	48	21	24	56	140	0	0
0	0	70	24.22	75	37.5	2.15	288	14	22	18	134	0	0
0	0	80	25.73	63	37.8	2.53	208	12	28	58	144	1	0
0	0	48	34.41	60	36.5	0	112	22	20	32	134	0	0
0	0	47	22.76	46	37.1	0.42	62	18	14	69	139	0	1
0	0	66	35.08	69	37.1	7.17	328	17	30	14	138	0	0
0	0	74	26.56	45	37.6	4.56	94	16	18	36	140	1	0
0	0	53	34.78	67	38	3.21	92	10	28	20	141	0	0
0	0	70	29.86	55	37.3	3.83	143	11	29	12	143	0	1
0	0	73	41.03	62	37.6	1.6	214	14	24	42	150	1	1
0	1	71	27.62	47	37.8	0.48	240	18	25	62	135	0	1
0	0	44	30.3	63	37.7	3.81	170	13	22	12	150	0	1
0	0	74	26.35	38	37.4	1.67	68	12	21	32	146	0	0
0	1	80	40.85	61	37.6	2.76	320	11	23	24	143	0	1
0	1	80	24.01	69	36.4	0.66	51	14	24	26	141	0	1
0	0	74	23.94	47	37.3	1.46	164	16	27	34	133	0	1
0	1	73	33.02	66	38	0.53	109	14	19	30	133	1	1
0	0	54	19.15	67	37.7	1.68	186	13	22	16	141	0	1
0	1	81	28.13	69	36.7	1.02	331	19	29	101	147	0	1
0	1	92	20.8	61	36.1	0.72	52	18	22	51	134	1	0
0	0	71	28.82	68	37.5	1.2	203	12	22	30	138	1	0
0	0	71	28.58	76	38.1	5.06	183	11	27	13	145	0	0
0	0	80	26.51	57	36.8	2.68	85	8	26	13	128	0	0
0	1	77	27.78	77	36.5	0.4	12	30	20	102	143	0	1
0	0	53	30.5	67	38	2.79	185	11	26	12	145	0	1
0	0	68	21.64	55	37.2	1.23	83	10	26	7	138	0	0
0	0	53	20.53	67	37.5	1.84	176	11	23	14	147	0	1
0	0	66	22.58	69	37.5	1.75	102	12	20	10	140	0	1
0	0	92	30.99	58	37.2	1.4	344	18	27	66	140	1	0
0	0	76	27.36	53	37.3	0.89	84	6	31	20	140	0	0
0	1	69	33.92	65	36.5	1.97	161	12	22	23	154	0	0
0	1	76	36.31	76	36.4	1.47	333	11	22	55	137	0	0
0	0	45	30.47	66	37.3	2.48	136	14	28	41	138	0	0
0	0	46	19.69	50	37.8	1.74	419	8	31	10	138	0	0
0	0	48	33.14	53	38.3	4.78	278	21	20	14	138	1	0
0	0	57	22.6	57	37.2	4.62	198	10	25	18	135	0	0
0	0	74	22.52	71	36.9	1.85	644	13	28	26	139	0	0
0	1	62	28.7	61	36.6	0.83	94	12	22	22	155	0	1
0	0	79	29.68	47	37.3	1.91	290	18	30	86	141	1	1
0	1	57	30.86	56	37.1	0.26	658	25	21	86	125	0	0
0	1	74	24.34	54	36.4	0	66	14	26	24	136	0	1
0	0	32	39.55	56	36.6	0.1	68	16	28	14	135	0	0
0	0	81	32.95	55	36.8	2.34	134	12	21	41	136	0	1
0	1	43	32.6	76	38.1	0.94	274	21	18	97	142	1	1
0	0	32	25.47	53	38.3	2.32	160	11	26	10	135	0	0
0	0	37	30.5	60	38	1.44	158	15	25	13	140	1	0
0	0	70	29.26	50	37.4	0.47	123	17	23	47	133	1	0
0	1	72	28.72	44	36.1	0.01	62	18	22	19	138	1	0
0	0	33	25.85	70	38.1	4.51	389	17	20	11	134	0	1
0	0	70	35.43	56	37.3	0.28	282	21	21	107	136	0	0
0	0	56	22.49	66	37.9	0.79	285	10	22	30	143	0	0
0	0	62	26.39	51	38	1.14	229	14	24	15	138	0	0
0	0	57	44.19	60	37.6	0.42	195	16	28	53	139	1	0
0	0	27	25.54	64	37.7	2.24	145	11	31	9	145	0	0
0	0	45	32.25	68	36.4	1.64	100	9	25	14	144	0	0
0	1	75	24.69	53	36.6	0.25	321	15	24	14	137	0	1
0	0	61	29.65	67	36.7	6.21	215	12	35	39	146	1	0
0	0	40	15.99	71	37.4	2.72	240	14	23	8	138	0	0
0	0	81	26.34	61	38.3	1.83	264	12	29	25	140	0	1
0	0	76	29.48	63	37.5	1.55	222	12	26	28	142	1	0
0	0	59	28.98	60	38.5	1.79	207	14	26	22	142	0	0
0	0	58	32.98	52	37.3	0.67	376	13	24	4	141	0	0
0	0	43	24.49	92	37.3	5.86	216	14	22	14	136	0	1
0	0	57	38.28	54	35.9	0.03	161	18	22	26	138	1	0
0	0	51	28.34	80	37.3	2.83	187	12	28	19	134	0	0
0	0	63	28.62	68	37.6	1.9	514	14	28	20	142	0	1
0	0	47	25.34	65	37.8	3.99	151	9	30	7	142	0	0
0	0	82	29.86	73	37	4.76	132	16	25	22	140	0	0
0	0	45	28.43	64	37.4	3.03	258	14	25	20	150	0	0
0	0	72	29	63	37.6	2.11	283	14	24	42	146	1	1
0	1	60	40.04	62	36.9	0.02	204	14	21	28	134	1	0
0	0	55	30.92	62	38.3	3.29	150	11	26	10	140	0	0
0	0	56	25.06	57	36.4	0.05	250	19	21	28	143	1	0
0	1	59	31.95	63	38.5	1.97	138	10	28	17	142	0	0
0	0	56	21.42	55	36.9	1.99	280	12	29	22	139	1	1
0	0	40	68.16	66	37.3	5.01	138	11	42	14	141	1	0
0	1	78	27.34	55	37.7	2.98	127	13	28	66	135	1	0
0	0	46	27.68	58	38	1.99	143	14	25	29	138	0	0
0	1	69	23.32	67	37.6	1.21	373	12	24	14	135	1	0
0	0	55	36.73	67	37.1	2.11	234	15	25	37	135	1	1
0	0	45	25.03	64	38.3	2.69	146	16	23	35	150	0	1
0	1	63	30.63	54	38	0.41	46	18	16	92	144	0	1
0	0	72	33.41	52	37.1	4.35	115	14	26	31	136	1	1
0	1	63	33.02	64	37.7	2.1	45	15	25	43	146	1	0
0	0	64	35.43	59	36.9	4.26	161	16	20	59	141	0	0
0	0	46	24.79	72	36.9	3.58	192	12	24	9	147	0	1
0	0	65	26.92	71	37.5	2.53	219	15	22	18	135	1	1
0	0	51	97.3	55	37.5	1.24	287	13	40	17	142	1	0
0	0	50	42.59	68	37.9	4.7	135	13	26	27	138	1	0
0	0	43	35.08	75	37.7	1.62	168	13	24	9	143	0	1
0	0	63	24.37	68	38.3	1.01	232	11	25	16	140	0	0
0	1	58	23.66	65	37.5	1.31	266	9	23	18	138	0	1
0	1	89	21.83	53	37.1	4.23	148	11	23	40	152	0	0
0	0	65	28.6	65	36.6	0.01	75	33	15	87	134	0	0
0	0	31	46.04	67	38.1	4.76	183	11	28	13	138	0	0
0	1	75	25.33	55	37.1	4.61	222	12	25	8	141	0	0
0	0	39	26.88	58	37.2	3.19	62	15	22	24	137	0	0
0	0	30	26.35	80	37.7	3.55	226	11	32	9	137	0	0
0	0	64	37.77	70	36.7	0.66	372	23	20	105	139	0	0
0	0	88	25.1	74	37.3	1.82	232	12	30	30	143	1	0
0	0	76	23.99	59	37.3	0.53	100	8	19	35	144	0	0
0	1	90	18.89	47	36.9	0.78	366	14	23	14	142	0	0
0	0	62	43.45	63	38.3	3.26	336	12	24	19	138	0	1
0	0	68	34.56	58	37	0.33	262	16	16	11	139	1	0
0	1	63	26.68	49	37.2	0.17	101	19	23	87	132	1	0
0	0	89	26.19	73	37.3	4.26	230	16	23	13	145	0	1
0	0	69	27.89	58	38	5.8	204	14	22	13	138	0	1
0	0	70	30.11	70	37	2.73	208	10	29	10	142	0	0
0	0	64	31.56	65	37.5	3.27	235	10	30	15	144	0	0
0	0	54	24.98	62	37.7	2.36	201	12	26	14	139	0	1
0	0	77	25.68	44	38.2	1.06	81	12	23	34	137	0	0
0	0	42	23.24	58	38.6	2.04	47	16	15	30	142	0	0
0	0	68	42.84	70	38.5	4.26	205	11	20	27	140	0	1
0	1	66	25.16	86	37	2.12	203	18	18	92	148	0	1
0	0	52	24.84	75	37.6	1	277	10	28	17	143	0	0
0	1	54	24.22	60	38.4	1.6	80	9	26	8	143	0	1
0	1	92	30.6	47	36.6	1.41	87	18	16	72	132	0	0
0	0	65	24.25	56	38.3	2.97	238	14	28	30	149	0	0
0	0	83	26.72	46	37.2	0.9	164	11	33	17	140	0	0
0	0	62	27.77	63	39	2.03	157	9	29	26	143	0	0
0	0	67	31.09	62	37.4	1.25	139	14	14	70	138	0	0
0	0	72	29.76	64	37.2	1.34	57	9	23	30	137	0	0
0	0	47	23.55	63	37.4	1.62	138	10	24	15	146	0	0
0	0	73	41.52	57	38.2	3.56	235	16	22	38	146	0	1
0	0	80	35.76	64	37.3	2.31	78	12	28	45	146	1	0
0	0	74	22.2	54	37.1	1.93	262	16	24	12	142	0	0
0	0	22	23.55	65	37.3	2.2	86	9	26	31	144	0	0
0	1	81	25.61	47	36.4	0.02	234	18	21	14	136	1	0
0	0	74	23.97	54	36.8	2.97	200	14	28	35	150	0	1
0	0	70	43.75	56	37	4.84	158	15	19	36	134	0	0
0	0	63	24.56	72	37.4	1.27	220	10	28	18	132	1	0
0	0	61	28.89	80	37.5	5.32	211	13	23	12	144	0	1
0	0	54	23.15	57	37.4	3.99	183	10	27	10	154	0	1
0	0	63	34.61	50	37.1	1.5	56	15	22	23	135	1	0
0	0	81	28.44	52	37.5	4.18	72	13	28	60	144	1	0
0	0	51	30.82	78	37.9	2.25	111	14	26	8	140	1	0
0	1	54	44.57	72	36.3	0.03	66	14	24	19	132	0	0
0	0	74	24.24	51	37.2	1.21	306	13	18	33	142	1	1
0	1	53	57.3	56	36.9	1.94	207	12	28	10	141	1	1
0	0	55	33.9	68	37.5	4.92	213	9	39	26	146	0	0
0	0	62	21.12	61	37.8	3.32	76	9	24	14	139	1	0
0	0	87	25.71	51	36.9	0.95	220	16	20	19	138	1	0
0	0	62	25.65	71	36.9	2.47	86	20	18	62	130	0	1
0	0	79	23.27	53	36.7	1.12	135	12	32	99	139	1	0
0	0	69	32.93	69	36.1	0.04	85	16	27	32	139	0	0
0	0	38	35.9	63	37.8	2.06	205	15	22	28	140	0	0
0	0	26	22.53	55	37.5	0.94	105	8	23	11	147	0	0
0	0	81	29	67	37.8	3.21	48	10	24	17	137	1	0
0	1	54	25.95	58	37.4	1.29	177	12	22	8	134	0	0
0	0	84	23.09	66	36.6	1.16	100	14	24	48	132	0	0
0	0	81	25.2	53	37.2	1.52	361	14	18	21	143	0	1
0	0	46	32.78	56	37.9	1.76	77	17	27	102	150	0	0
0	0	31	33.38	60	37	0.25	203	20	20	22	128	0	1
0	0	82	28.73	51	36.9	2.64	119	14	30	41	143	1	1
0	0	79	24.34	49	38.1	1.35	200	9	26	13	140	0	1
0	0	84	20.07	56	37.3	0.63	167	11	26	44	131	0	0
0	1	75	29.09	61	37	0.44	206	15	27	54	140	1	1
0	1	59	38.62	58	37.6	2.16	185	11	24	10	129	0	1
0	1	58	24.45	84	37.2	2.32	107	15	28	22	129	0	0
0	1	60	26.99	40	37.1	2.06	145	12	28	32	140	0	0
0	0	73	43.56	50	37	0.21	618	15	26	71	135	1	1
0	1	58	51.14	78	37.7	4.18	199	12	22	28	150	0	1
0	0	65	31.58	61	36.2	1.74	229	9	28	9	139	0	1
0	0	67	31.78	63	37.8	1.5	152	11	24	15	141	0	0
0	1	51	19.64	69	37.7	2.38	109	9	28	30	145	0	0
0	1	56	23.02	60	37.3	7.39	192	15	27	35	147	1	1
0	0	74	26.46	55	36.8	0.5	207	16	30	27	156	0	0
0	0	61	33.87	62	37.5	5.55	261	17	27	60	137	1	0
0	0	68	31.8	60	36.9	2.03	53	19	26	114	147	1	0
0	0	50	31.97	71	37.7	2.09	146	17	24	8	138	0	0
0	0	68	28.98	42	38.4	1.74	268	11	22	25	140	0	1
0	0	48	25.06	63	37.7	4.36	364	16	25	20	141	0	1
0	0	82	20.11	68	36.8	2.6	183	10	29	21	137	0	0
0	0	29	15.02	72	37.3	1.42	190	10	26	3	138	0	0
0	0	46	41.79	72	36.7	1.43	171	12	26	12	140	0	1
0	0	70	31.25	74	38	1.95	86	12	24	24	139	0	1
0	0	56	20.57	60	36.9	3.58	308	9	22	6	138	0	0
0	0	52	43.66	62	36.9	2.92	223	11	27	28	144	1	1
0	0	88	27.46	54	36.8	4.6	302	12	34	24	148	1	0
0	0	44	28.44	65	38.2	2.27	239	12	27	13	158	0	1
0	0	78	28.59	63	37.7	0.03	498	17	24	54	138	0	1
0	0	43	41.24	49	38.7	2.08	299	12	29	29	144	0	0
0	0	75	29.06	61	36.8	2.92	65	13	20	56	141	1	0
0	1	75	42.01	47	38.4	2.79	151	20	22	128	151	1	0
0	0	47	25.56	82	37.2	1.15	276	14	27	17	144	0	1
0	1	70	29.17	63	37.3	0.63	36	16	24	89	135	1	0
0	0	33	22.07	60	37.6	0.9	310	15	22	9	137	0	0
0	0	39	23.71	64	37.8	3.67	235	11	23	5	140	0	0
0	0	79	20.58	40	37.1	1.71	293	13	24	38	140	0	0
0	0	52	35.53	80	37.5	1.21	214	10	28	18	142	0	1
0	0	31	33.73	84	38.7	2.85	324	14	22	10	142	0	1
0	0	36	31.77	61	38.3	3.04	34	17	23	20	138	0	0
0	0	73	17.13	74	37.5	0.96	139	10	28	24	138	0	0
0	0	29	20.7	56	37.9	1.21	209	8	27	9	141	0	0
0	1	74	42.1	67	36.5	0.3	32	19	20	72	138	1	0
0	1	76	24.24	46	37.9	1.32	35	14	25	46	144	0	0
0	0	62	38.28	71	36.9	1.14	100	14	26	60	152	0	0
0	0	52	26.04	58	38.6	4.35	180	8	30	17	136	1	0
0	0	63	28.41	61	37.6	1.74	159	20	22	30	136	1	0
0	0	87	18.51	58	36.9	0.7	158	6	42	14	144	0	0
0	0	33	22.22	85	37.4	5.19	169	11	26	10	142	0	1
0	0	61	40.79	59	38.3	3.45	170	12	24	10	156	0	1
0	1	54	25.73	54	37.9	2.38	224	12	29	14	137	0	0
0	0	74	27.75	56	37.4	1.6	314	12	27	24	144	0	0
0	0	37	32.95	55	37.3	0.04	194	18	28	21	138	1	0
0	0	52	25.47	64	36.8	0.86	130	14	21	8	156	0	1
0	1	75	38.18	43	38.2	1.04	162	15	23	91	142	1	0
0	0	41	36.89	42	36.7	0.1	189	18	25	42	135	0	0
0	0	55	38.95	73	37.8	1.52	79	13	22	26	144	0	0
0	0	75	19.64	71	37.1	4.29	241	11	31	23	139	0	0
0	0	59	19.93	58	37.5	0.96	42	10	20	11	146	0	0
0	0	72	19.22	79	36.6	2.9	247	9	26	13	143	0	1
0	1	78	22.63	58	37	2.57	60	13	26	43	144	1	0
0	0	70	26.01	57	37.9	2.18	216	12	24	9	142	0	0
0	0	85	25.06	57	36.4	1.4	96	15	16	45	135	1	0
0	0	45	36.01	68	37.4	2.21	232	11	24	34	143	0	1
0	0	80	20.22	53	37.2	1.03	440	11	27	26	142	1	0
0	0	85	25.71	52	37.8	1.04	77	14	18	46	134	0	0
0	0	56	20.9	67	37.9	2.54	154	9	24	12	147	0	1
0	1	86	26.17	66	37.4	1.56	68	15	24	20	143	0	0
0	0	56	20.06	72	37.6	2.89	188	15	22	12	144	0	1
0	1	80	37.96	59	36.4	0.76	122	23	18	45	130	0	0
0	0	62	31.21	61	37.6	2.7	133	14	16	14	141	0	1
0	0	54	29.02	40	36.6	1.06	30	14	26	31	138	0	0
0	0	45	39.6	56	37.4	1.32	499	13	22	5	142	0	0
0	1	78	22.2	59	36.8	0.89	84	15	23	42	138	1	0
0	0	41	21.83	76	37.4	1.93	177	16	23	12	145	0	0
0	0	73	31.25	58	38.1	4.4	111	12	26	24	134	0	0
0	0	27	37.56	57	37.6	4.47	82	10	26	26	134	0	0
0	1	75	19.73	44	37.3	1.16	119	8	25	22	139	1	0
0	1	55	32.35	61	37.1	9.02	83	17	23	120	132	1	0
0	0	40	30.61	75	37.1	4.17	212	14	26	75	136	1	1
0	1	66	22.2	53	37.5	2.51	207	15	25	38	132	0	0
0	0	34	20.44	50	37.9	0.89	142	7	27	10	140	0	0
0	0	49	27.17	59	38.5	5.99	141	12	24	12	140	1	0
0	0	60	25.08	58	37.3	1.68	198	13	25	18	156	0	1
0	1	82	22.49	29	38.3	1.8	43	16	24	100	136	1	0
0	1	66	24.49	55	38.3	1.42	158	10	26	42	143	0	1
0	0	58	29.76	62	39	2.43	61	7	26	19	138	0	0
0	1	86	26.2	58	37	0.89	95	14	21	37	140	0	0
0	0	75	18.94	43	36.9	0.95	250	17	17	76	130	1	0
0	0	23	24.12	57	38	1.91	250	15	20	9	143	0	0
0	0	72	36.33	60	37.5	2.18	106	14	20	34	153	1	1
0	0	70	26.29	52	37	3.13	197	12	33	9	145	0	0
0	1	89	24.91	53	37.4	0.98	44	16	21	48	132	1	0
0	0	55	41.1	74	36.9	8.73	168	9	35	8	145	0	1
0	1	64	34.34	52	36	0.18	116	20	25	66	133	0	0
0	0	75	17.19	47	37.8	2.51	123	15	25	20	139	0	0
0	1	83	26.22	48	37.9	2.61	30	13	24	57	151	1	1
0	0	55	20.9	74	37.6	3.06	144	11	26	20	149	0	1
0	0	57	30.71	64	37.6	2.97	119	11	24	6	142	0	0
0	0	47	24.13	47	37.1	2.77	206	8	23	6	142	0	0
0	0	87	18.18	48	36.3	2.78	24	9	24	64	139	0	0
0	0	73	34.41	57	37.9	1.87	131	11	27	19	147	0	1
0	0	61	34.6	55	37.1	2.03	150	10	25	9	141	0	0
0	1	59	20.7	72	36.6	0.87	286	16	19	16	130	0	0
0	0	64	27.65	59	38.6	2.49	90	11	26	11	138	0	0
0	1	47	24.52	51	36.6	0.23	79	14	19	11	142	0	0
0	0	88	28.4	65	37.3	1.42	238	10	30	21	140	0	0
0	0	49	29.07	70	37.5	1.9	124	11	35	39	142	1	0
0	0	53	46.2	61	36.2	1.39	156	11	32	16	148	0	0
0	0	68	41.29	57	37.4	1.1	140	14	26	10	144	0	1
0	0	25	31.05	70	37.6	2.91	64	7	25	17	155	0	0
0	1	57	33.08	58	37.9	1.14	78	9	27	21	138	0	0
0	0	72	33.65	49	37	0.76	323	16	26	39	142	0	0
0	0	74	38.38	76	36.5	0.75	224	11	27	18	141	1	0
0	0	77	24.01	43	37.4	1.58	239	13	19	22	132	0	0
0	0	61	36.8	72	37.3	2.48	228	10	31	14	137	0	1
0	0	76	35.1	54	36.1	0.28	144	19	22	100	140	0	0
0	1	70	26.48	48	36.7	4.51	174	14	22	30	130	0	0
0	0	87	28.9	56	37.5	0.66	101	12	22	10	132	0	0
0	0	73	24.98	80	36.7	0.1	102	16	25	36	146	0	1
0	1	82	29.48	57	37.8	2.39	110	15	25	20	148	0	1
0	1	65	27.32	40	36.2	0.1	404	33	9	61	135	1	0
0	1	41	24.09	53	36.6	0.85	210	11	24	30	139	1	0
0	0	85	40.85	62	37.8	3.61	112	15	24	46	136	0	1
0	1	62	34.6	52	37.5	2.72	110	20	25	91	140	1	0
0	0	91	32.39	38	38.1	0.87	206	20	18	18	142	0	0
0	0	77	27.55	73	36.9	0.86	141	11	20	46	143	0	0
0	1	72	28.6	59	38.3	1.99	209	18	17	85	136	1	0
0	0	81	27.73	41	36.7	4.37	332	16	23	40	134	0	0
0	0	40	24.09	81	37.8	2.9	270	13	27	14	140	0	0
0	0	28	22.09	82	37.2	1.48	62	13	25	38	137	0	0
0	1	94	20.94	55	36.9	1.93	179	11	29	24	133	1	1
0	0	77	31.56	59	37.1	3.88	62	18	24	42	142	1	0
0	0	52	29.67	81	37.4	2.46	166	9	28	14	145	0	0
0	0	56	30.94	56	36.2	1.42	321	15	27	59	129	0	1
0	0	65	58.29	49	37.3	3.78	221	14	36	47	147	0	0
0	0	48	25.36	66	38.2	1.84	126	10	22	8	141	0	0
0	0	73	25.37	55	37.9	1.83	311	12	22	31	158	0	1
0	0	29	18.99	56	38.3	3.22	350	8	24	12	142	0	0
0	0	61	29.03	75	37.6	4.62	202	12	17	12	145	0	1
0	0	62	41.43	53	37.3	2.8	109	8	31	11	141	1	0
0	0	59	26.07	44	38	1.88	464	15	23	38	141	1	0
0	0	52	36.25	66	38	2.13	77	12	27	15	139	0	0
0	0	49	26.72	60	37.5	1.17	248	7	36	17	144	1	0
0	0	42	34.69	81	37.3	2.33	230	11	28	14	145	0	1
0	0	72	35.66	80	38.3	1.6	311	15	21	26	138	0	0
0	0	83	20.91	53	37.6	1.05	115	12	20	63	144	1	1
0	0	68	29.58	52	37.2	1.96	264	20	22	24	146	0	0
0	0	52	29.26	54	36.7	1.04	112	7	26	25	135	0	0
0	0	43	46.68	92	37.8	4.63	136	15	26	19	144	1	0
0	0	58	25.69	73	37.1	7.57	71	13	28	40	140	0	0
0	1	71	16.1	60	37.1	1.69	483	13	24	52	138	0	0
0	0	60	23.76	72	36.9	2.01	159	9	25	24	142	0	0
0	0	74	32.86	49	36.8	3.03	69	12	24	39	140	1	1
0	0	87	24.3	49	37	1.7	144	11	24	35	147	1	0
0	0	24	19.82	59	37.3	1.9	162	14	22	15	153	0	1
0	0	76	19.93	63	37	4.82	182	11	23	26	131	1	1
0	0	77	29.34	50	37	2.05	328	10	23	30	132	0	0
0	0	28	27.33	69	37	3.14	91	16	26	32	148	0	0
0	0	67	22.21	83	38.2	2.33	334	14	25	9	138	0	0
0	1	54	25.38	55	37.5	2.96	148	20	20	75	137	1	0
0	0	86	21.75	56	36.8	2.92	284	18	23	76	148	1	0
0	0	62	32.74	57	37.4	1.44	147	13	25	28	137	0	0
0	0	62	28.48	63	37.7	2.01	226	17	26	22	139	0	1
0	0	42	33.91	54	37.4	3.3	228	11	26	8	139	0	0
0	0	87	30.52	55	37.6	2.67	116	8	27	50	140	1	0
0	0	63	25.74	63	38.3	1.37	305	7	25	18	146	0	0
0	0	67	22.09	65	36.6	2.12	105	10	21	40	130	0	0
0	1	86	19.31	58	37.5	0.36	107	12	18	54	136	1	0
0	0	56	25.66	67	37.3	5.09	478	15	26	26	145	0	1
0	0	67	30.17	67	37.4	2.4	204	12	23	9	147	0	0
0	0	59	35.66	58	37.6	0.6	76	24	15	73	136	0	0
0	0	81	26.56	65	37.2	1.51	101	8	26	14	136	0	0
0	0	73	46.06	77	37.1	2.7	269	10	36	28	140	1	1
0	1	83	28.23	50	36.3	0.1	262	14	22	41	132	1	0
0	0	58	19.47	52	38	1.79	102	7	31	25	141	0	1
0	1	68	42.19	61	36.1	7.33	270	10	31	55	148	0	0
0	1	67	16.88	74	37.5	1.22	223	14	16	10	141	0	0
0	1	81	24.94	52	35.9	0.65	360	7	28	26	144	0	0
0	0	75	37.92	71	37.2	1.18	276	13	26	33	143	0	0
0	0	66	41.51	68	37.8	5.57	233	16	29	60	143	1	0
0	0	66	35.92	86	36.3	1.88	231	12	31	126	142	0	0
0	0	61	25.72	58	37.2	0.28	78	16	18	52	136	0	0
0	0	58	49.96	60	37.2	0.01	101	27	19	55	138	1	0
0	0	59	60.32	68	36.8	1.28	310	10	29	13	142	1	0
0	0	72	24.8	60	37.6	1.27	172	12	25	24	145	1	1
0	0	81	21.79	73	37.5	1.22	301	16	28	34	140	1	0
0	0	74	43.03	70	36.4	1.4	209	10	28	15	135	1	0
0	0	90	27.17	65	37.5	0.72	103	11	22	24	147	0	0
0	0	67	20.56	63	37.3	0.03	245	20	18	54	126	0	0
0	1	62	33.46	57	37.8	2.64	207	12	21	21	136	0	0
0	0	71	28.07	51	37.4	1.71	120	19	20	61	135	1	0
0	0	49	23.2	84	36.9	2.16	308	10	28	8	139	0	0
0	0	76	24.23	42	36.6	1.15	187	15	26	134	144	1	0
0	0	60	25.56	77	37.3	2.72	231	13	30	12	144	0	1
0	0	65	26.45	62	36.5	1.09	86	19	15	39	150	0	1
0	1	89	34.82	46	37.3	0.59	38	18	18	42	146	1	0
0	1	63	37.66	54	37.1	0.99	38	23	20	29	130	1	0
0	0	56	30	83	37.4	2.01	140	13	31	11	147	0	1
0	0	22	22.45	52	36.9	0.02	76	15	23	43	137	0	0
0	0	58	27.62	64	37.6	1.14	209	8	28	4	140	0	0
0	0	24	32.85	70	38.3	5	230	16	23	6	139	0	0
0	0	25	58.83	59	36.6	2.17	201	14	27	25	139	0	0
0	0	79	23.64	56	36.6	2.07	107	15	29	40	139	1	0
0	0	76	23.35	73	36.9	3.18	194	15	22	12	143	0	0
0	1	83	30.8	88	37.2	1.15	185	14	26	19	143	0	0
0	0	64	29.88	68	37.4	2.16	118	12	18	12	141	1	0
0	1	92	22.48	54	37	2.58	306	12	20	14	142	0	0
0	1	73	25.89	68	37.5	0.42	158	16	18	38	144	0	1
0	0	64	25.6	62	37.2	2.17	73	10	22	6	136	0	0
0	0	87	27.34	39	36.6	1.76	182	10	30	31	145	1	1
0	0	42	26.61	73	38.3	3.12	156	12	26	8	141	0	1
0	0	80	22.04	61	36.5	0.17	129	16	20	48	134	0	0
0	0	74	32.95	49	37.1	0.54	121	12	16	48	143	1	0
0	1	59	20.3	45	36.6	0.04	110	25	13	50	141	0	0
0	0	73	26.83	57	37.7	1.83	97	10	26	27	139	1	0
0	0	64	28.15	57	37.4	1.31	189	15	22	28	149	0	1
0	0	25	21.91	60	37.5	2.29	124	11	25	9	141	0	0
0	1	77	19.27	39	36.5	0.58	258	16	19	32	132	0	0
0	1	78	18.86	48	37.4	1.28	118	10	25	13	143	1	1
0	1	84	39.14	55	37.1	0.64	74	20	23	28	132	1	1
0	1	58	30.49	56	38.1	0.95	221	12	20	34	139	0	1
0	1	21	20.37	70	36.8	2.9	334	16	22	4	156	1	0
0	0	58	27.51	59	37	3.67	49	18	20	36	139	1	0
0	0	45	25.69	69	37.6	1.03	108	19	20	10	142	0	0
0	0	67	25.86	50	37.8	2.34	252	13	30	24	153	1	1
0	0	68	30.11	55	36.5	1.12	29	21	14	54	130	1	0
0	0	20	24.29	71	37.9	2.42	134	9	33	26	147	0	0
0	0	76	18	78	36.8	2.74	486	13	22	15	140	1	0
0	1	73	26.09	54	37.2	1.34	87	14	16	44	132	1	0
0	0	35	23.84	66	37.3	1.2	248	8	30	18	144	0	0
0	0	93	18.32	55	36.3	1.32	152	11	24	28	137	0	0
0	1	82	23.81	53	37	1.8	139	10	30	26	148	1	0
0	1	72	37.46	54	37.2	1.08	163	11	29	36	138	0	0
0	0	77	28.07	67	36.8	0.81	82	11	25	22	146	0	0
0	0	82	20.32	55	37	3.2	141	13	25	16	136	0	0
0	0	51	29.48	66	37	0.21	74	17	27	15	137	0	0
0	0	58	31.54	78	37.9	1.11	222	15	21	24	129	0	0
0	0	45	31.89	52	36.2	3.19	72	17	18	54	133	0	0
0	0	56	21.64	55	37.3	1.64	69	14	18	13	150	0	0
0	0	61	28.15	58	37.6	3.58	27	10	26	29	142	1	0
0	0	42	37.52	77	38.1	6.37	290	12	26	61	148	0	0
0	0	85	29.68	55	37	2.5	395	10	30	38	144	0	0
0	1	62	26.34	59	37.9	2.04	163	18	21	13	141	1	1
0	0	61	33.9	58	38.1	2.01	176	11	25	12	135	0	1
0	0	46	38.77	58	37.5	1.96	151	13	24	27	144	0	0
0	0	72	42.22	54	37.6	1.84	104	12	24	20	138	0	1
0	1	62	23.88	62	37.8	2.8	176	16	23	28	156	1	1
0	0	52	24.62	69	36	2.41	47	13	26	39	142	1	0
0	1	63	55.26	48	35.7	0.06	89	19	19	96	131	0	0
0	0	78	37.18	50	36.6	4.42	432	20	15	98	143	1	1
0	1	82	27.06	42	36.8	1.89	223	15	22	59	142	1	0
0	0	53	31.8	61	36.4	2.19	27	15	25	7	129	0	0
0	0	68	36.96	57	37.2	2.67	160	10	25	7	144	1	0
0	0	52	31.26	77	37.5	5.07	452	10	27	12	136	1	0
0	0	69	29.43	51	37.4	1.36	227	11	28	40	144	0	1
0	0	64	28.4	63	37.8	3.46	167	18	24	96	157	1	1
0	0	40	34.12	68	38.5	3.12	249	16	24	58	134	1	0
0	0	56	33.64	67	38	1.71	176	11	28	16	140	0	0
0	0	53	32.47	61	37.2	4.95	232	12	26	19	143	0	0
0	0	28	33.95	71	37.8	4.35	320	10	26	10	152	0	1
0	1	59	28.58	65	37.3	0.68	232	21	27	80	142	0	0
0	1	50	30.47	66	36	0.22	56	17	21	61	142	0	0
0	1	77	27.64	55	37.4	1.21	178	10	22	25	141	1	1
0	0	48	24.85	62	38.4	2.37	138	11	25	13	126	0	0
0	0	54	32.61	59	37.6	3.41	357	18	20	74	135	0	1
0	0	67	27.43	54	37.2	4.65	75	11	29	30	136	1	0
0	0	60	40.86	62	37	1.74	283	9	30	27	140	0	0
0	0	78	27.17	59	36.8	2.26	153	10	28	21	134	0	1
0	0	55	37.04	58	38.2	0.17	105	20	20	89	136	0	0
0	0	34	25.22	65	37.9	2.81	158	9	21	11	149	0	0
0	0	25	23.38	73	38	3.7	138	10	24	9	156	0	0
0	0	73	26.23	55	37.5	1.37	94	13	26	40	140	0	1
0	0	49	22.24	67	37.3	1.1	111	13	22	7	145	1	0
0	0	63	59.77	65	37.4	4.41	138	9	38	31	141	1	0
0	0	64	32.37	53	36.9	0.13	94	13	25	22	138	0	0
0	0	61	35.71	53	36.1	4.51	78	11	26	12	144	0	0
0	0	50	25.78	57	38.5	1.91	198	12	29	30	151	0	0
0	0	63	25.09	74	37.4	3.16	76	14	25	39	140	0	0
0	0	53	26.05	70	34.6	7.98	213	13	20	4	148	0	1
0	0	49	24.59	59	37.6	0.87	106	15	18	17	138	0	0
0	0	57	44.1	61	38.1	3.25	220	18	20	108	133	0	0
0	0	68	44.63	66	36.9	3.9	151	12	30	46	144	0	0
0	0	45	42.12	55	37.6	7.32	366	16	40	21	145	1	0
0	0	75	33.71	62	37	2.85	117	19	25	46	140	1	1
0	1	64	26.58	61	37.1	1.05	52	9	25	42	143	0	0
0	0	91	24.22	59	37.7	1	222	18	21	37	133	0	1
0	0	73	27.03	51	37	3.03	291	13	29	38	144	1	0
0	0	50	11.44	78	36.7	2.66	144	8	35	29	133	0	0
0	0	50	32.5	59	37.6	1.73	215	16	22	43	142	0	0
0	0	64	38.79	69	38	4.08	180	16	30	36	148	0	0
0	1	46	19.87	61	36.4	1.29	418	9	28	27	138	0	1
0	0	23	26.07	72	38.1	2.24	174	12	26	9	140	0	0
0	0	39	32.64	60	37.2	3.96	84	13	27	30	140	1	0
0	0	23	23.74	60	37.7	2.34	101	12	19	6	154	0	0
0	0	82	28.87	62	37.6	1.87	176	10	21	48	132	0	0
0	0	59	33.95	64	37.6	2.77	177	10	22	31	141	0	0
0	0	42	42.77	48	37.5	1.4	101	10	28	32	148	1	0
0	0	76	32.13	58	36.9	0.64	243	15	21	22	134	1	0
0	1	48	27.33	59	37.4	0.9	116	11	21	18	159	0	1
0	0	72	23.65	64	36.9	1.9	241	15	21	4	144	0	1
0	0	45	30.58	69	37.3	0.91	67	20	16	30	125	0	0
0	1	61	32.46	63	37.1	2.09	97	10	22	8	151	0	0
0	0	70	33.96	56	37.6	1.95	240	11	30	12	137	0	1
0	0	47	34.62	61	37.3	2	449	14	22	26	129	0	0
0	0	63	22.04	56	37.9	1.69	162	13	18	18	155	0	1
0	0	28	20.2	54	37.7	1.72	205	12	25	5	139	0	0
0	0	78	25.72	52	36.3	1.61	58	13	22	68	152	1	0
0	0	59	45.16	77	39	2.55	158	10	27	8	142	0	1
0	0	64	37.61	46	37.2	7.14	88	12	24	30	142	0	0
0	1	80	29.38	48	38	1.64	225	9	20	24	130	0	1
0	1	69	27.27	60	37.3	0.88	188	13	20	26	131	0	0
0	1	51	29.41	54	37.8	1.09	41	9	23	12	138	0	0
0	1	50	18.89	73	38	2.29	206	12	22	10	132	0	1
0	0	82	26.41	62	37.3	2.32	59	17	22	47	136	0	0
0	0	65	36.28	67	37.5	3.14	432	20	18	84	150	0	0
0	0	48	28.28	54	36.5	0.79	121	15	20	19	136	0	1
0	0	55	26.57	57	37.5	2.69	173	15	21	13	154	0	1
0	1	63	24.78	67	37.7	1.73	166	12	26	12	157	0	1
0	0	51	25.98	73	37.7	4	194	12	25	12	142	0	1
0	0	64	34.47	71	36.5	0.1	62	20	23	41	132	0	0
0	0	79	28.17	50	36.8	2.29	142	18	23	60	147	1	1
0	0	74	38.41	67	38	2.15	158	10	27	24	136	0	1
0	0	62	24.34	54	37.8	2.26	186	12	26	13	143	0	0
0	0	58	39.71	62	37.4	3.11	351	12	24	11	136	0	0
0	0	64	25.95	53	37	1.26	372	10	22	32	137	1	1
0	1	59	25.25	63	36.4	0.26	77	20	25	26	134	0	0
0	0	52	35.29	59	37.7	1.58	158	9	27	12	148	0	0
0	0	79	29.32	58	37	1.11	158	14	20	44	140	1	0
0	0	67	23.53	51	36.8	3.13	252	16	28	30	145	0	0
0	0	46	34.76	62	37	1.24	164	15	24	26	143	0	0
0	0	43	31.07	71	38.1	3.49	154	10	18	15	135	0	0
0	0	86	28.4	52	37.4	0.74	150	10	25	15	133	0	1
0	0	87	27.06	72	37.8	1.55	208	9	25	58	149	1	1
0	1	68	37.02	55	36.6	4.89	78	11	26	21	145	1	0
0	1	66	27.36	52	37.4	2.42	11	10	29	39	144	0	0
0	0	53	23.18	59	37.5	1.31	127	11	26	12	136	0	1
0	0	70	23.04	62	37	3.22	969	12	27	59	144	0	1
0	0	73	22.52	51	37.3	3.59	241	15	21	15	134	0	0
0	0	40	20.41	92	36.9	1.41	298	19	24	40	137	0	0
0	1	72	20.61	48	36.6	0	247	18	21	44	139	0	0
0	0	44	18.67	75	37.3	0.67	62	10	21	12	138	0	1
0	0	85	25.16	58	36.9	3.65	247	16	26	18	138	0	1
0	0	53	32.87	76	38.1	0.12	94	11	31	21	145	0	0
0	0	47	31.12	69	37	3.5	100	9	26	32	148	0	0
0	0	57	28.07	70	36.8	0.94	95	12	16	16	143	0	0
0	0	84	27.73	72	37.7	2.62	144	13	22	27	145	0	0
0	0	65	37.31	46	38	2.37	140	12	25	48	136	0	0
0	1	76	42.04	58	37.4	0.88	354	14	26	56	147	1	1
0	0	71	28.74	57	37	0.03	51	28	18	89	132	1	0
0	0	46	35.49	92	36.8	1.13	270	15	26	31	138	0	0
0	1	63	27.46	54	37.7	1.33	359	10	32	9	138	0	1
0	0	67	37.14	50	37.2	0.24	176	18	18	75	138	0	0
0	1	89	33.4	78	37.8	2.96	369	18	20	76	146	0	1
0	0	48	91.6	44	37.8	3.46	276	13	23	63	137	0	0
0	1	79	28.51	55	38.2	1.3	79	17	26	37	135	1	0
0	1	61	24.69	57	37.9	2.23	310	11	22	30	134	0	0
0	0	44	54.64	54	37.6	0.15	419	23	21	50	135	1	0
0	0	59	34.41	60	36.5	1.04	35	14	26	28	131	1	0
0	0	27	20.31	61	37.2	4.74	227	10	26	5	140	0	0
0	0	83	33.57	58	37.3	3.68	69	15	20	27	133	1	0
0	1	61	36.78	65	37.4	2.82	140	13	23	51	141	0	0
0	1	71	25	53	36.1	0.03	82	24	21	14	136	0	0
0	0	69	16.27	67	36.8	1.44	448	10	24	50	146	0	0
0	1	53	19.59	60	37.5	3.4	108	8	18	13	150	0	1
0	0	73	34.26	61	36.9	2.1	87	11	29	22	138	0	0
0	0	57	31.21	64	37.4	2.34	109	19	17	54	140	0	1
0	0	71	30.27	67	37.2	1.91	133	17	22	22	138	0	0
0	0	57	34.34	60	37.2	4.66	172	15	18	98	131	0	0
0	1	72	35.48	58	37.7	0.87	276	13	28	19	141	0	1
0	0	84	26.93	45	36.1	0.48	174	24	20	134	141	1	0
0	0	68	53.13	47	37.6	1.29	133	10	34	19	144	1	0
0	0	75	41.28	50	37.4	0.81	120	21	18	55	134	1	0
0	0	61	37.24	58	37.2	4.47	310	15	24	15	146	1	0
0	0	71	33.48	75	37.4	2.81	125	10	24	18	152	0	0
0	0	57	35.41	59	37.2	1.52	92	8	26	30	148	0	0
0	0	83	24.22	60	37.4	3.66	56	11	30	36	148	0	1
0	0	69	25.45	60	37	1.94	351	11	35	16	143	0	0
0	1	44	39.54	64	37.8	1.38	149	15	21	56	140	0	0
0	1	60	19.31	58	36.7	0.94	199	10	21	22	136	0	0
0	0	68	23.58	69	37.7	3.4	103	17	20	13	136	0	1
0	0	63	60.24	62	36.8	1.61	205	18	28	79	138	0	0
0	0	26	31.18	59	36.8	0.05	63	13	21	14	134	0	0
0	1	79	23.51	62	37.9	2.03	291	11	31	45	147	0	0
0	1	59	39.14	49	37.1	0.14	267	22	18	62	133	0	0
0	0	59	31.22	64	36.4	2.24	192	14	26	38	149	0	0
0	1	78	19.09	53	36.9	0.65	79	14	20	30	160	1	1
0	0	78	28.43	56	37.5	1.82	53	9	31	36	145	0	0
0	0	78	21.6	53	37.6	1.07	94	12	24	17	138	0	0
0	0	33	41.43	70	39.6	2.07	256	12	20	8	144	0	0
0	0	61	43.39	70	37.6	1.64	169	15	25	16	141	0	1
0	0	69	32.62	53	38	1.6	103	14	22	30	140	0	0
0	1	89	27.77	61	37.3	0.9	196	12	23	33	137	0	0
0	0	73	25.22	78	37	1.54	371	15	27	22	133	0	0
0	0	81	25.6	54	37.4	2.67	221	12	24	36	139	0	1
0	0	50	27.7	60	38.2	2.43	125	13	27	11	143	0	0
0	0	67	26.73	55	37.2	2.2	110	8	19	65	150	1	0
0	0	67	36.23	62	37.6	1.01	251	11	32	42	145	1	0
0	1	87	23.53	44	36.8	0.53	181	10	18	38	132	0	0
0	0	66	38.16	55	37.8	1.38	234	10	30	28	142	1	1
0	0	60	25.14	62	36.5	0.02	19	20	23	29	134	0	0
0	0	62	40.91	59	38	1.86	164	7	31	34	142	0	0
0	0	60	30.55	53	38.5	3.2	136	14	30	88	136	1	0
0	0	50	23.43	58	37.6	1.04	254	18	17	39	144	0	1
0	0	72	40.64	49	37	1.12	350	11	20	14	148	1	0
0	0	73	29.94	47	38.3	2.82	144	13	20	24	140	1	0
0	0	58	24.09	56	37.8	2.31	458	11	31	74	144	1	0
0	0	57	26.3	54	36.9	0.89	81	12	18	22	136	0	0
0	0	79	21.64	64	38.5	2.37	479	14	24	22	131	0	1
0	0	73	25.61	59	37	5.1	137	9	27	14	132	0	0
0	0	58	24.77	50	37.3	3.1	75	16	24	44	132	1	1
0	0	52	22.78	54	37.4	2.1	341	11	26	26	139	0	0
0	1	92	25.82	45	37	0.64	118	14	21	57	136	0	1
0	0	64	26.54	62	37.7	0.26	77	19	18	48	139	0	0
0	0	46	22.6	70	37.6	2.17	498	13	30	10	137	0	1
0	1	43	38.66	60	37.1	0.46	73	14	28	56	128	0	0
0	0	57	48.67	54	37.3	0.24	274	20	22	74	137	0	0
0	0	71	26.78	53	36.1	0.09	82	12	20	19	140	1	0
0	0	63	48.21	67	37.1	1.78	246	10	32	10	144	1	0
0	1	97	27.55	60	37.3	2.03	243	8	44	99	146	0	0
0	0	83	28.51	45	37.5	0.75	160	9	26	23	143	0	1
0	0	57	26.39	70	37.6	2.12	152	10	20	8	142	0	0
0	1	69	16.55	51	36.8	0.06	302	24	12	51	137	0	1
0	0	91	32.81	46	37.6	3.3	214	10	20	18	136	0	0
0	1	91	16.93	51	37.3	1.01	134	16	12	52	142	0	1
0	1	81	42.64	58	37.8	5.45	159	11	37	48	152	1	0
0	0	68	27.67	58	37.1	0.64	151	20	21	42	137	0	0
0	0	81	22.5	44	36.9	1.53	100	11	21	36	142	0	0
0	1	84	31.47	81	37.7	0.7	299	17	16	34	144	0	1
0	1	76	30.76	49	37.7	1.75	220	15	22	42	142	0	0
0	0	81	40.4	61	35.7	1.17	229	13	30	86	142	1	0
0	0	75	34.64	71	37.4	1.75	181	16	19	62	134	0	0
0	1	84	26.73	56	38	0.06	77	18	19	66	141	1	0
0	0	59	44.98	61	37.1	4.82	322	18	33	30	144	1	0
0	0	57	39.5	62	38.2	2.06	129	10	22	20	150	0	1
0	0	68	22.21	63	37.8	2.6	72	10	27	3	142	0	0
0	1	75	31.22	65	36.3	2.09	162	14	24	14	132	0	0
0	0	74	28.34	64	37.2	4.34	94	20	24	123	150	1	0
0	0	82	37.79	48	38.5	1.6	217	20	24	44	142	1	0
0	0	61	20.51	55	37.4	0.17	144	16	29	24	139	1	0
0	0	58	27.5	61	37.5	1.13	137	11	26	16	143	0	0
0	1	76	38.32	58	36.3	0.14	60	32	12	38	139	0	0
0	0	79	36.09	48	37.5	1.81	248	22	21	83	129	1	1
0	0	44	56.37	86	37	1.99	264	10	33	26	139	0	0
0	1	94	17.54	59	36.6	1.09	270	16	22	56	145	1	0
0	1	67	24.28	66	37.2	4.96	114	18	33	53	134	1	0
0	1	64	23.08	53	37.6	1.81	110	13	25	12	137	1	0
0	0	84	29.86	66	38.3	3.19	235	14	23	18	137	0	1
0	1	86	20.87	57	36.3	2.78	279	12	32	29	147	0	0
0	0	59	22.18	64	36.9	2.4	308	11	28	16	151	0	0
0	0	58	24.69	61	37.3	4.76	82	8	28	8	137	0	0
0	1	80	30.5	47	36.8	1.11	52	12	21	18	136	0	0
0	0	67	30.65	59	38.7	2.54	126	15	23	32	143	0	0
0	0	70	20.44	59	37.1	1.31	172	22	25	19	133	1	0
0	0	78	29.41	50	36.8	2.48	75	12	23	57	148	1	0
0	1	76	39.07	64	37.7	1.56	119	22	15	76	134	1	0
0	0	30	31.25	67	37.5	3.29	222	17	26	4	137	0	0
0	0	86	29.22	50	37	2.69	256	15	37	55	151	1	0
0	0	71	31.58	52	36.7	2.43	77	18	26	50	134	0	0
0	1	70	37.07	43	35.7	0.02	106	15	26	18	141	0	0
0	0	42	24.16	68	37.9	1.93	131	12	25	19	143	0	0
0	1	83	34.63	50	36.8	0.74	207	14	24	60	140	0	0
0	1	60	21.49	57	38	4.68	228	12	32	20	142	0	1
0	0	73	25.92	59	37.1	1.02	107	12	27	77	130	0	0
0	0	35	29.18	84	37.7	1.27	250	21	27	42	141	1	0
0	0	63	26.22	60	38.1	1.36	218	10	27	26	142	0	1
0	0	72	26.57	62	37.1	1.79	68	15	18	75	138	1	0
0	0	75	18.52	57	37.6	0.39	43	18	23	58	149	0	1
0	1	70	19.57	48	37	2.74	33	13	33	111	142	0	1
0	0	88	29.57	61	36.7	4.78	104	14	20	40	140	0	0
0	0	69	24.44	47	37.6	1.48	313	10	19	20	140	0	1
0	0	22	24.34	83	36.9	3.4	78	10	28	8	140	0	1
0	0	80	24.1	74	37.3	0.98	55	13	26	33	149	0	0
0	0	59	30.39	68	37.7	2.47	102	7	19	8	160	0	0
0	1	78	25.73	56	36.8	0.61	233	13	35	82	139	0	1
0	0	55	63.31	81	38.7	1.13	216	14	19	14	150	1	0
0	1	64	27.47	55	37.2	0.03	249	34	14	59	132	0	0
0	0	61	32.18	70	38	6.72	109	17	20	18	131	0	0
0	1	65	25.56	51	38.5	1.56	89	7	29	28	141	1	0
0	0	83	35.43	66	37	5.5	134	8	39	34	148	1	0
0	0	38	18.77	55	37.7	0.96	216	11	21	10	141	0	0
0	0	51	31.06	56	37.1	0.01	131	20	20	38	127	1	0
0	0	57	28.63	69	37.9	2.92	87	12	26	54	150	0	0
0	0	30	29.83	58	37.5	0.71	117	13	23	8	140	0	0
0	0	71	24.51	58	37.7	1.3	347	13	27	30	142	0	1
0	0	75	25.49	63	37.2	1.31	163	11	22	40	139	1	0
0	0	54	37.2	53	37.5	2.83	501	11	24	13	142	0	0
0	0	34	38.62	61	38.6	6.51	75	8	23	23	143	0	0
0	0	74	24.58	65	37.2	2.81	149	12	26	20	140	0	0
0	1	51	33.77	74	37.2	0.06	52	14	18	20	140	0	0
0	1	90	26.64	60	37.3	1.7	138	11	22	30	135	0	0
0	0	44	23.62	60	36.7	0.1	386	16	23	42	141	0	1
0	1	60	28.62	68	37.3	2.06	209	13	31	30	143	1	1
0	0	40	15.31	60	37.6	4.37	432	12	27	11	128	0	0
0	0	72	29.86	57	37.7	1.15	118	10	22	19	141	0	0
0	0	72	24.09	48	38	3.66	55	16	24	24	140	1	0
0	0	86	21.79	63	36.9	1.32	186	10	26	15	143	0	0
0	0	67	24.16	56	37.2	1.1	66	18	22	104	130	1	0
0	0	66	37.49	86	37.8	1.24	137	13	25	13	136	0	0
0	0	71	22.4	56	37.7	3.93	80	10	23	16	141	0	0
0	0	72	25.15	56	37.5	1.13	57	16	19	33	142	1	0
0	1	90	25.4	47	37.9	2.91	230	11	23	14	135	0	0
0	0	39	26.58	67	38	2.93	140	12	24	22	140	0	0
0	1	64	30.73	65	37.3	2.72	76	13	29	43	149	0	1
0	1	87	23.24	53	36.9	1.24	90	17	17	78	126	1	0
0	0	56	35.66	60	36.9	4.17	167	15	23	11	146	0	0
0	0	91	21.26	53	37.1	0.74	91	15	18	53	142	1	0
0	0	80	27.87	41	36.7	4.54	367	12	28	12	138	1	0
0	0	64	27.66	71	37.7	3.63	249	18	19	9	144	0	1
0	0	68	34.72	60	37.3	2.71	229	11	29	11	138	0	0
0	0	66	43.18	58	37.1	0.83	181	15	33	56	134	1	0
0	0	25	24.65	54	38.1	1.59	150	10	26	11	141	0	0
0	0	59	37.32	48	37.1	0.04	212	21	19	36	132	1	0
0	0	60	23.45	56	38.2	1.45	155	16	18	30	143	0	1
0	0	57	26.7	102	37.6	4.14	134	8	41	64	146	0	0
0	1	80	27.26	51	37	0.25	44	13	17	30	136	1	0
0	1	27	24.1	59	36	0.2	33	19	22	17	140	0	0
0	0	45	38.51	75	36.9	1.58	276	12	24	16	160	0	0
0	0	83	29.7	49	36.4	0.25	84	18	21	30	132	1	0
0	0	74	23.97	41	37.3	1.58	133	12	19	49	136	1	0
0	0	31	19.5	61	37.5	2.92	240	9	27	31	153	0	0
0	0	91	23.17	67	37.3	1.37	99	13	22	27	146	0	0
0	1	52	31.31	60	36.4	0.64	50	10	31	27	140	0	0
0	1	39	40.7	74	37.3	2.07	325	13	22	17	145	0	0
0	1	60	39.51	75	36.6	0.2	41	13	24	46	133	0	0
0	0	28	18.35	55	36.9	2.35	36	20	12	26	146	0	0
0	1	68	30.86	56	38.7	2.11	325	14	22	24	140	1	1
0	0	71	29.45	45	37.2	0.18	408	18	20	36	137	1	0
0	0	65	43.24	70	37.4	7.93	286	17	28	65	140	1	0
0	0	56	20.41	63	37.3	2.12	383	10	25	13	141	0	0
0	0	44	31.61	58	36.8	1.44	76	16	17	11	138	0	0
0	0	63	23.6	77	37.3	0.31	105	19	19	4	134	0	0
0	0	43	32.6	64	37.1	2.55	146	15	21	4	146	0	0
0	1	43	29.02	64	36.4	0.04	195	15	26	24	137	1	0
0	0	56	22.51	65	37.9	4.23	91	12	16	10	140	0	0
0	1	85	35.86	72	37.4	2	219	20	30	30	146	1	0
0	1	77	27.04	44	36.4	0	72	22	20	19	140	1	0
0	0	61	21.02	61	37.7	8.17	238	10	32	16	138	0	0
0	0	77	13.89	67	37	0.85	58	12	28	29	140	0	0
0	0	26	23.53	56	38.2	3.65	176	14	19	5	137	0	0
0	0	44	17.28	59	37.1	2.87	86	12	21	13	130	0	0
0	0	59	24.58	57	36.5	3.83	32	11	32	42	145	0	0
0	0	65	26.03	72	37.1	4.22	263	16	23	17	142	0	0
0	0	78	28.4	65	37.7	1.7	220	13	28	14	144	1	1
0	0	91	30.71	52	37	1.24	150	14	30	31	146	1	0
0	0	49	44.33	73	37.4	2.45	164	11	25	19	142	0	0
0	0	82	35.02	59	37.5	1.36	54	11	18	26	134	1	0
0	0	69	64.92	62	37.4	6.68	438	18	28	56	142	1	0
0	0	58	27.76	100	38.2	5.36	355	14	30	9	142	0	1
0	0	43	36.68	67	38.6	2.59	179	12	28	20	144	0	0
0	0	36	37.97	57	37.4	2.61	278	13	20	12	141	1	0
0	0	64	23.89	52	37	4.7	73	9	30	43	143	0	1
0	1	71	23.89	55	36.3	1.3	85	14	21	42	145	1	0
0	0	68	36.89	57	36.9	0.02	191	19	24	20	136	1	0
0	0	34	18.32	61	37.7	3.73	91	13	24	6	141	0	0
0	0	56	76.61	78	37.6	3.71	214	14	27	7	141	0	0
0	0	69	48.1	58	37.9	2.31	215	15	22	51	139	1	1
0	1	84	24.67	50	36.8	1.49	66	16	20	46	126	1	0
0	0	61	28.4	57	37.4	1.4	174	14	29	14	139	0	0
0	1	37	22.69	48	36.8	0.99	62	17	18	25	136	0	0
0	0	79	21.11	46	37.3	1.99	154	15	19	52	143	0	0
0	1	54	30.74	65	37.1	0.15	151	20	27	56	135	1	0
0	1	82	22.09	56	37.6	1.63	100	16	24	22	140	1	1
0	0	72	31.73	63	38	1.47	197	14	23	25	134	0	1
0	0	81	21.56	62	37.3	1.1	258	9	34	19	138	0	1
0	1	68	21.72	60	38	0.86	9	12	18	61	138	0	0
0	0	25	19.26	68	36.9	1.38	148	11	23	7	146	0	0
0	1	49	37.91	62	37.8	1.43	28	18	29	68	143	0	1
0	0	76	26.71	51	37.1	2.05	83	14	30	34	140	1	0
0	0	66	75.51	54	36.8	0.93	274	14	28	70	141	0	0
0	1	80	26.64	46	37.1	2.62	168	16	22	88	142	1	1
0	0	80	28.73	37	37.5	2.65	282	12	25	38	134	0	1
0	0	52	40.44	62	36.6	0.4	40	20	21	11	138	0	0
0	1	76	21.36	59	37.4	0.67	346	8	32	19	144	1	0
0	0	91	18.74	62	37.7	1.82	187	15	20	24	137	0	1
0	0	72	35.74	51	36.6	0.26	230	24	16	87	136	1	0
0	0	72	38.95	49	36.5	0	124	18	24	8	138	1	0
0	0	75	29.77	59	37.4	3.07	286	17	22	144	132	1	0
0	0	42	31.5	70	37.5	3.56	230	12	25	12	143	0	0
0	0	21	36.43	58	37.4	1.14	89	8	30	16	138	0	1
0	0	53	46.09	54	36.1	0.03	206	16	24	33	137	0	0
0	0	71	20.95	66	37	0.86	209	10	29	24	144	0	0
0	0	45	25.06	63	34.9	1.11	123	10	32	14	143	0	0
0	0	22	28.07	51	37.6	2.96	129	12	26	8	136	0	0
0	0	73	29.31	89	37.7	1.52	260	15	20	32	142	0	1
0	1	81	30.61	57	37.2	1.23	115	24	14	86	132	1	0
0	1	70	26.64	53	36.2	0.09	48	18	25	57	142	0	0
0	0	66	30.79	69	37.1	2.34	204	13	27	29	149	0	1
0	0	55	28.14	66	37.1	1.39	223	13	24	19	152	0	0
0	0	84	25.51	75	37	0.86	195	21	17	44	142	1	0
0	1	74	39.95	68	37.9	3.9	311	11	28	18	142	1	1
0	1	92	32.03	64	37.4	0.79	122	12	24	20	138	1	0
0	0	70	34.4	58	37.5	2.04	122	6	23	16	128	0	0
0	0	55	37.2	79	38.3	1	318	15	27	23	137	0	0
0	1	69	19.88	55	38.2	3.44	212	10	29	6	136	0	1
0	0	74	24.61	59	37.1	2.1	151	20	22	18	140	0	0
0	0	65	18.25	64	36.9	2.02	340	12	32	26	143	0	0
0	0	82	25.56	48	36.8	1.41	67	14	25	18	139	1	0
0	1	78	23.31	52	36.6	0.84	620	12	33	49	133	0	0
0	0	79	40.64	52	37.2	2.82	185	11	29	26	137	0	0
0	0	55	27.89	69	37.6	0.7	150	16	23	10	143	0	0
0	0	83	21.12	59	36.4	0.91	113	9	34	66	146	1	0
0	1	76	40.59	67	37.9	1.72	138	11	22	36	154	1	1
0	0	64	25.06	61	37.8	1.55	160	6	28	29	142	0	0
0	0	87	32.46	47	37.3	0.92	90	12	23	20	138	0	0
0	0	34	36.73	49	39.3	3.06	234	10	32	20	142	1	0
0	1	74	31.22	62	37	1.74	215	12	28	16	145	1	1
0	0	77	25.51	75	37.3	2.85	190	11	29	9	140	1	0
0	0	55	39.81	53	36.8	0.99	341	19	17	87	129	0	0
0	1	70	30.43	55	36.7	1.34	143	12	22	31	135	0	0
0	0	79	32.42	71	37.6	3.2	183	12	26	10	142	0	0
0	0	58	26.64	60	37.4	1.24	166	8	28	9	138	0	0
0	0	54	22.92	55	37.5	2.18	121	14	21	54	143	0	0
0	0	67	19.06	71	37	1.37	320	12	24	5	141	1	0
0	1	80	31.22	51	37.5	1.24	146	12	28	11	142	0	1
0	0	55	27.97	77	37.6	1.43	237	11	30	15	142	1	0
0	0	77	26.67	40	36.4	0.04	138	19	26	56	131	1	0
0	0	90	20.87	48	36.7	2.79	153	9	25	11	142	0	0
0	1	61	33.71	63	37.2	2.1	122	10	28	14	142	0	0
0	1	66	23.89	57	36.8	0.77	357	4	13	27	132	1	1
0	1	77	36.24	45	36.4	1.04	106	18	22	74	139	1	1
0	1	81	22.55	49	37.3	0.71	45	9	26	21	138	0	1
0	0	69	36.42	58	37.7	2.64	108	14	30	35	130	1	0
0	0	51	38.62	78	37	2.48	298	16	26	29	140	0	0
0	0	44	23.11	52	35.9	0.34	17	16	29	30	135	0	1
0	0	60	43.4	57	37.9	1.9	402	20	27	24	133	1	0
0	0	36	16.48	73	37.6	3.06	179	8	24	8	142	1	0
0	1	59	26.04	63	37.2	0.33	46	13	22	17	138	0	0
0	0	73	25.97	52	37.4	2.27	151	12	20	16	150	0	0
0	1	83	23.02	41	36.7	0.76	191	13	20	9	142	0	1
0	1	83	20.49	47	36.6	3.4	108	12	24	16	129	0	0
0	0	52	72.99	81	37.8	1.96	173	12	34	12	137	1	0
0	0	51	34.09	52	37.1	0.9	47	16	18	132	136	0	0
0	0	55	31.5	71	37.2	3.25	155	12	26	31	142	0	0
0	0	72	23.46	65	37.3	1.83	135	10	21	27	137	0	0
0	1	71	20.05	56	35.7	1.37	119	11	29	21	145	0	1
0	0	64	35.31	53	37.6	1.96	291	14	17	29	133	0	0
0	0	88	22.73	63	37.4	4.05	79	13	24	39	139	0	0
0	0	52	26.78	81	37.4	1.82	290	12	26	17	136	0	0
0	0	65	35.24	57	37.6	1.4	100	12	26	50	141	1	0
0	0	81	25.71	64	37.5	0.83	149	11	27	17	135	1	0
0	1	71	27.22	46	37.1	2.17	48	14	26	45	139	1	0
0	0	42	24.53	68	38.2	4.14	139	9	29	6	143	0	1
0	0	45	40.74	77	37.7	3.17	195	14	24	12	142	0	0
0	0	82	35.47	58	37.6	1.43	156	16	28	18	154	1	1
0	1	41	20.73	74	37.6	2.12	171	20	13	73	143	1	0
0	1	56	39.27	58	36.8	2.34	58	21	26	108	141	0	0
0	0	74	25.79	59	36.6	1.4	77	18	24	25	135	1	0
0	0	55	30.31	64	37.9	1.95	163	10	24	20	150	0	1
0	0	58	27.48	59	36.5	1.34	189	12	17	7	145	0	0
0	0	71	22.99	73	36.6	2.03	158	15	26	27	136	0	0
0	0	68	43.87	48	37.2	1.59	168	17	22	58	142	0	0
0	1	63	22.73	59	36.8	0.36	205	18	20	42	151	1	0
0	0	73	39.06	75	36.2	1.61	52	14	17	57	135	0	0
0	0	85	37.56	56	38.6	3.13	309	15	25	35	136	1	0
0	0	88	28.44	61	36.6	2.5	345	11	29	21	136	1	0
0	0	68	18.52	54	37.5	2.38	194	8	32	13	136	0	0
0	0	59	21.08	56	37.2	1	67	12	22	18	143	0	0
0	0	55	30.42	58	37.9	2	210	9	30	9	142	0	0
0	0	48	41.6	55	37.7	2.94	256	13	24	14	134	0	0
0	1	86	31.14	35	37.5	1.34	296	18	23	86	145	0	0
0	1	49	51.63	73	37.5	2.02	223	8	32	4	142	0	0
0	0	46	33.71	62	36.9	0.11	75	11	21	26	134	1	0
0	1	76	20.99	64	36.7	1.43	34	18	18	99	142	1	0
0	1	91	28.06	53	37.6	1.63	152	22	21	85	131	1	0
0	0	68	34.38	62	38.1	2.98	253	15	20	32	139	0	1
0	0	48	30.11	56	37.6	1.66	186	14	25	13	139	0	0
0	0	25	25.42	67	37.3	4.1	195	9	31	9	133	0	0
0	0	56	25.97	64	38.1	2.53	60	13	19	11	151	0	1
0	0	58	32.72	67	37.8	2.39	203	13	35	42	143	0	0
0	0	72	25.59	53	37.8	1.74	77	14	18	58	139	0	1
0	0	49	48.93	59	37.5	7.12	92	6	36	30	138	1	0
0	0	81	22.71	50	37.3	1.92	224	10	26	35	149	0	0
0	1	69	25.94	60	36.5	2.08	278	10	28	14	137	0	0
0	0	80	23.1	51	37.5	1.64	79	10	26	12	138	0	0
0	1	65	33.62	67	37.4	1.48	291	11	21	38	140	0	0
0	0	84	24.87	65	36.6	1.11	194	11	22	25	136	0	0
0	1	79	19.88	61	37.6	0.88	233	13	20	38	140	1	0
0	0	76	23.39	74	36.3	1.35	69	7	33	27	138	0	0
0	0	69	31.56	71	37.1	4.51	76	14	24	20	147	1	0
0	0	64	20.77	72	38.4	3.17	121	9	33	18	139	1	0
0	0	79	35.92	60	35.9	1.68	154	11	34	25	143	1	0
0	1	58	31.28	67	37.2	2.07	107	9	26	10	139	0	0
0	0	76	34.21	58	37.8	1.46	161	11	29	24	141	1	1
0	0	21	24.08	66	38.1	4.94	209	11	27	7	138	0	0
0	0	65	23.03	68	35.9	0.11	73	12	24	14	132	0	0
0	0	54	23.51	70	37.4	3.7	136	12	24	20	148	0	1
0	1	72	25.25	50	36.9	2.06	263	8	29	28	142	0	1
0	0	85	30.41	51	37.3	2.26	104	9	32	7	144	0	0
0	0	28	28.41	65	37.4	2.74	130	10	29	6	139	0	0
0	1	60	34.51	49	37.3	2.12	73	11	28	41	139	0	0
0	0	28	28.52	67	37.7	2.93	158	11	25	9	150	0	0
0	0	38	32.65	59	37.7	5.7	139	12	29	27	143	0	0
0	0	60	35.49	72	36.8	0.76	320	24	24	18	133	0	0
0	0	21	36.62	58	38.5	2.18	128	12	25	7	139	0	0
0	0	39	37.76	84	37.4	0.73	329	12	30	38	140	0	1
0	0	45	37.47	72	37.5	3.73	285	11	21	8	140	0	0
0	1	69	31.85	67	36.6	1.52	204	15	22	68	144	1	0
0	0	72	32.77	53	36.6	1.21	301	16	25	6	140	0	0
0	1	74	37.55	50	38.2	3.47	57	18	20	33	134	1	0
0	0	60	32.83	67	37.1	2.21	250	12	20	10	136	0	0
0	0	87	20	51	37.7	1.53	242	14	23	12	139	0	1
0	0	68	24.8	61	38.3	3.53	194	12	28	12	142	1	0
0	0	63	31.86	57	36.8	3.29	197	14	27	32	146	1	0
0	0	43	33.81	74	38.6	2.29	36	16	28	13	147	0	0
0	0	24	31.59	62	37.1	4.16	263	12	23	7	145	0	0
0	0	30	23.99	60	37.8	5.63	118	13	25	8	140	0	0
0	0	60	37.96	59	37.8	3.64	136	10	26	24	141	0	1
0	0	89	26.22	60	37.7	1.83	190	12	23	60	144	0	1
0	1	84	36.18	53	38.1	1.71	337	15	32	57	147	1	0
0	0	32	31.28	55	36.7	0.3	79	19	21	57	131	0	0
0	0	72	22.28	46	36.8	1.11	434	14	21	72	132	0	0
0	0	79	33.58	56	37.9	4.57	116	11	24	26	146	0	0
0	0	86	37.31	59	36.4	2.33	127	12	27	20	138	0	1
0	0	44	28.96	67	37.4	2.08	379	11	30	9	141	0	0
0	0	70	25.14	68	37.9	3.73	78	10	31	41	148	0	0
0	0	67	21.07	78	37.4	2.13	179	12	23	9	133	1	0
0	0	65	26.64	66	37.1	2.32	152	9	29	12	144	0	0
0	0	31	24.59	72	36.7	4.18	101	8	24	11	154	0	0
0	0	57	30.74	67	36.9	1.45	156	14	20	25	142	0	0
0	1	70	35.32	49	36.8	1.92	154	21	22	47	134	1	0
0	1	83	36.51	53	36.2	1.61	113	13	23	5	136	1	1
0	0	63	23.84	66	37.3	1.88	214	8	34	9	147	0	0
0	0	61	29.94	51	37.3	1.04	105	10	20	10	140	0	0
0	0	58	38.51	54	37.6	4.46	144	16	31	30	122	1	0
0	0	58	23.67	72	37.1	2.01	130	11	23	24	142	0	0
0	0	46	26.35	77	37.1	0.6	36	14	22	26	144	0	1
0	0	76	34.71	49	37	4.29	209	15	26	59	142	0	0
0	0	47	22.22	73	36.7	1.3	203	14	30	33	140	1	1
0	1	66	35.97	55	37.5	1.79	162	20	27	30	143	1	0
0	0	70	24.46	46	36.7	3.08	116	11	20	19	136	1	1
0	0	40	76.61	60	37.1	3.85	252	15	26	16	140	1	0
0	0	86	30.49	39	38	1.16	272	10	32	20	140	0	1
0	0	49	39.49	59	37.4	0.99	163	12	22	14	148	0	1
0	0	90	22.92	71	36.6	0.75	509	8	28	17	131	1	1
0	0	48	38.42	79	38.1	2.33	301	12	25	22	139	0	0
0	1	76	26.12	66	37.1	0.96	138	12	22	50	143	1	1
0	0	69	26.87	56	37.7	1.23	202	10	26	30	140	1	1
0	0	71	26.04	80	37	1.93	448	16	20	11	135	1	1
0	0	48	23.05	80	37.1	0.04	29	24	20	30	136	0	0
0	0	67	19.92	51	36.8	0.96	298	13	22	3	134	1	0
0	0	57	15.32	58	37.4	0.67	89	7	34	19	142	1	0
0	0	83	28.13	62	37	2	173	14	23	23	147	0	1
0	1	84	24.45	39	36.4	0.8	140	16	22	23	140	1	0
0	0	53	26.62	67	37.1	2.8	142	17	26	14	148	0	0
0	1	79	29.39	43	36.8	0.68	91	16	22	30	138	1	0
0	1	67	22.91	59	37	1.72	71	14	28	56	140	0	0
0	1	45	26.83	66	37.2	4.23	171	10	36	79	147	1	0
0	0	67	25.62	55	38.1	3.49	161	12	18	24	138	1	0
0	0	66	27.92	57	38.4	1.74	177	16	20	49	139	1	0
0	0	74	24.03	63	36.2	1.17	194	12	26	10	148	0	1
0	1	85	18.48	52	36.6	1.92	94	12	22	29	138	1	0
0	0	86	18.94	46	36.3	0.97	103	10	25	25	133	0	0
0	0	60	34.72	63	37	1.05	301	13	26	12	143	0	1
0	1	81	25.38	46	38	2.41	341	14	22	24	141	0	0
0	0	80	34.12	45	36.7	2.19	234	15	21	22	141	0	0
0	0	60	26.57	56	37.1	1.01	147	19	27	25	142	0	0
0	0	73	23.03	58	37.2	2.63	145	15	22	11	136	0	1
0	1	85	19.35	50	36.4	0.87	45	22	22	75	132	1	0
0	1	78	20.41	44	36.6	0.64	128	18	22	16	130	1	0
0	0	75	36.85	46	37	2.39	100	12	25	20	134	1	0
0	0	70	20.93	60	36.8	2.18	320	11	29	22	140	0	0
0	1	67	34.09	56	36.8	0	126	19	21	55	133	0	0
0	0	85	18.83	55	36.7	0.32	185	12	22	70	129	1	0
0	0	83	35.8	52	36.8	3.92	132	17	19	65	135	1	1
0	0	25	32.25	75	37.7	2.68	194	12	27	9	137	0	0
0	0	54	24.99	74	38.1	2.65	182	14	19	10	140	0	1
0	1	40	24.69	62	37.8	0.81	144	11	25	15	140	0	0
0	0	76	40.48	44	36.8	2.97	145	11	25	21	139	1	1
0	0	64	35.9	69	37.6	2.83	188	12	30	16	142	0	1
0	1	52	22.11	53	36.8	0.47	84	15	24	18	130	1	0
0	0	83	33.02	43	37.8	2.87	78	14	24	33	142	1	0
0	0	60	32.78	68	37.2	1.91	218	13	24	14	147	0	1
0	0	67	28.4	48	37.7	1.24	98	13	24	32	134	0	0
0	0	81	30.16	45	36.8	3.72	55	10	36	67	143	1	1
0	0	26	64.03	62	37.6	4.79	239	13	28	18	144	1	0
0	0	74	44.06	49	36.5	4.37	192	14	36	48	146	1	1
0	0	45	73.51	61	37	1.53	263	10	37	16	139	0	0
0	0	51	31.35	55	37.5	1.9	204	9	30	9	140	0	0
0	1	55	24.59	60	38	1.99	118	13	22	11	158	0	1
0	0	68	18.99	54	36.4	0.09	161	17	16	78	137	0	0
0	0	79	29.94	52	37.2	1.31	252	15	21	21	133	0	1
0	1	86	20.67	54	36.8	0.86	186	13	26	53	141	1	0
0	0	35	31.21	55	37.6	4.5	90	7	25	19	144	0	0
0	1	52	25.48	63	36.9	2.77	312	14	32	30	149	1	0
0	0	60	21.68	64	37.5	1.61	140	10	24	15	138	0	0
0	0	79	52.76	41	36.8	0.51	81	13	20	45	147	1	0
0	0	73	18.73	58	36.5	4.06	151	12	26	20	138	1	0
0	1	24	24.33	61	38.2	4.01	282	12	20	11	154	0	0
0	1	66	32.03	63	37.5	2.59	119	13	34	42	148	1	0
0	0	62	37.52	63	36.4	0.02	115	14	19	7	138	0	0
0	0	49	22.6	69	37.6	2.62	335	15	26	22	141	0	0
0	0	72	26.66	58	38.3	1.15	212	12	20	18	138	0	1
0	0	71	32.65	56	37.7	4.23	108	26	18	76	134	1	0
0	0	48	22.66	55	37.5	1.35	471	18	25	13	138	0	0
0	0	68	29.41	64	36.6	1.96	422	16	27	23	134	0	1
0	1	66	31.88	59	38.1	3.23	165	11	22	9	138	0	0
0	0	64	39.79	71	38.3	2.84	233	8	30	7	136	0	0
0	0	50	26.3	68	37.3	3.72	190	10	27	6	143	0	0
0	0	76	31.84	57	37.6	3.7	151	9	40	42	148	1	0
0	1	30	63.37	57	37.2	0.99	377	12	27	14	135	0	0
0	0	52	42.46	70	36.9	0.93	176	16	21	48	140	0	0
0	0	67	25.88	62	37.8	3	89	12	22	11	140	0	1
0	1	80	39.82	44	36.3	0.99	185	17	23	9	134	1	0
0	0	20	24.08	63	37.6	3.39	158	14	21	10	142	0	0
0	0	53	23.56	59	37.7	1.25	206	9	25	5	145	0	0
0	0	42	27.95	60	37.6	2.3	141	11	25	9	144	0	0
0	0	24	27.62	73	37.8	1.39	200	9	26	8	132	0	0
0	0	74	30.46	62	36.7	0.9	220	12	34	31	144	1	1
0	1	70	18.42	71	36.9	0.76	167	17	23	17	146	0	1
0	1	84	25.76	47	35.3	0.52	110	29	16	48	132	0	0
0	0	69	35.66	48	36.9	2.4	146	11	20	21	137	1	0
0	0	84	17.22	49	37.4	1.58	68	13	22	48	143	0	1
0	0	50	36.75	69	37	0.03	176	13	28	30	139	0	0
0	0	79	28.41	65	37.8	2.32	188	13	25	35	138	0	1
0	1	71	35.6	57	36.5	3.02	262	17	18	33	133	1	0
0	0	63	34.34	68	38.1	1.77	88	16	18	16	156	0	1
0	1	85	34.78	44	37	5.7	119	14	26	29	137	1	1
0	0	83	26.68	52	37.4	1.34	160	19	23	36	147	0	0
0	0	68	40.91	58	37	4.82	341	14	22	32	149	1	0
0	1	58	65.87	64	35.5	0.01	36	18	18	19	135	0	0
0	0	54	21.97	55	37.1	1.56	61	10	29	13	140	0	0
0	0	77	27.55	55	37.4	1.08	216	10	25	14	139	0	0
0	0	75	16.88	50	37.3	1.74	277	10	27	10	138	0	0
0	1	83	22.92	51	37.4	0.4	216	18	28	27	130	0	0
0	1	42	45.13	61	37.8	3.4	148	9	22	7	155	0	0
0	0	55	27.07	64	35.9	0.51	125	15	17	13	138	0	0
0	0	48	32.42	62	37.3	1.47	266	13	28	16	137	0	0
0	0	70	20.57	73	36.3	1.68	127	11	30	24	131	0	0
0	1	67	43.37	50	36.6	0.53	36	19	21	79	144	1	0
0	0	84	17.59	66	37.7	2.29	154	14	19	34	137	0	0
0	0	78	64.52	61	36.9	8.5	159	10	38	29	142	1	0
0	0	42	23.49	57	37.5	5.35	156	10	39	21	135	0	0
0	0	59	25.24	71	38.3	1.73	85	16	18	94	151	0	0
0	0	82	26.25	57	37.1	0.99	86	10	22	30	139	0	0
0	0	47	27.45	59	37.2	2.25	271	10	24	26	136	0	0
0	0	57	19.35	63	37.5	2.78	199	12	25	35	145	0	1
0	0	76	27.97	74	36.6	4.14	585	13	30	14	142	1	0
0	0	58	15.35	82	37.3	1.92	84	12	17	9	135	0	1
0	0	87	22.2	48	36.8	1.02	180	14	26	12	139	0	1
0	1	77	24.09	50	37.1	3.05	154	9	28	23	140	0	0
0	0	50	28.4	57	33.9	3	106	13	25	26	138	1	0
0	0	70	26.08	61	36.1	2.76	193	12	26	20	150	0	1
0	0	82	24.49	45	37	1.02	68	20	19	38	130	1	0
0	1	38	20.86	70	37.5	1.97	141	10	27	33	152	0	1
0	0	25	30.85	60	37.9	2.56	172	11	29	7	138	0	0
0	0	67	28.31	63	37.8	0.81	237	13	24	13	138	0	0
0	0	53	34.71	60	37.3	3.75	190	12	23	35	140	0	0
0	1	89	31.43	57	37	1.93	189	11	27	16	135	0	0
0	0	24	30.7	66	36.5	2.32	100	14	18	14	147	1	1
0	1	59	22.72	59	38.2	0.66	220	12	22	41	144	1	1
0	0	53	35.55	82	37.9	1.33	119	10	26	11	138	0	0
0	0	24	30.86	73	37.6	4.45	243	13	24	8	139	0	0
0	0	47	21.85	69	35.2	4.26	120	10	26	9	148	0	1
0	0	65	23.04	77	36.8	2.09	261	12	24	9	139	0	0
0	1	56	23.68	57	37.3	6.39	159	11	24	10	138	0	0
0	0	62	24.82	74	36.6	0.93	46	13	24	17	139	0	1
0	0	92	18.37	56	37.5	0.76	387	13	26	13	142	0	0
0	0	35	31.56	69	38.4	3.15	151	12	26	12	142	0	0
0	0	37	30.56	74	37.8	1.47	217	14	24	8	141	0	0
0	0	75	28.07	67	36.8	1.45	342	8	33	27	138	1	0
0	0	29	17.63	56	37.9	7.54	46	10	28	14	138	0	0
0	0	60	37.56	57	37.8	1.26	111	11	25	12	138	0	0
0	0	54	55.96	84	36.4	2.07	281	12	36	50	142	1	0
0	0	35	28.56	63	37.9	4.57	128	14	24	10	150	0	0
0	1	70	21.04	58	36.6	3.07	235	10	40	82	148	1	0
0	1	89	22.49	34	36.6	0.14	40	16	24	23	131	1	0
0	1	30	19.48	52	36.7	3.08	93	14	21	12	142	0	0
0	0	65	46.24	76	36.3	4.78	90	17	26	52	143	1	0
0	0	54	15.89	70	37.5	1.44	191	12	26	6	143	0	0
0	0	31	23.32	68	37.4	3.85	295	13	22	12	143	0	1
0	0	35	27.85	78	37.3	2.74	251	14	24	21	138	0	1
0	0	67	20.64	66	36.5	1.67	377	13	28	13	138	0	1
0	0	56	26.99	78	36.9	2.46	221	10	44	24	143	1	0
0	1	80	26.58	50	37.6	1.03	208	10	25	10	136	0	1
0	0	76	18.91	65	36.6	0.73	378	22	21	65	139	1	1
0	0	66	48.76	49	37.1	2.61	454	15	32	60	142	1	0
0	0	70	28.34	69	37.4	1.89	172	14	20	41	138	0	0
0	1	73	29.04	41	37	1.55	405	16	27	18	143	1	0
0	0	72	35.35	55	36.8	0.88	154	16	20	29	137	0	0
0	0	46	31.91	65	38.4	2.78	104	17	23	13	139	1	0
0	0	73	38.48	48	37	1.31	582	10	31	24	144	0	0
0	0	78	29.46	56	37.7	2.26	108	9	28	25	141	0	0
0	0	59	26.35	71	37.2	1.28	58	16	21	14	139	0	0
0	1	68	22.92	47	37.1	3.12	90	14	29	45	143	1	0
0	0	49	25.14	64	37.8	1.62	364	9	30	23	139	0	0
0	0	89	25.83	76	36.6	0.57	198	12	22	14	140	1	0
0	1	72	31.95	65	38.2	1.98	237	11	29	27	142	0	1
0	0	74	35.81	56	37.5	1.29	178	11	26	17	146	0	0
0	0	66	27.14	65	37.4	1.17	185	14	26	18	141	0	1
0	1	43	27.97	59	37.4	0.88	130	14	20	44	144	0	0
0	0	64	26.12	59	37.5	1.51	86	8	28	10	144	0	0
0	0	78	22.06	47	37.1	2.55	135	7	35	14	136	0	0
0	0	45	29.53	55	36.2	0.86	42	20	21	19	146	0	1
0	0	65	23.67	60	37.5	3.02	446	8	30	17	151	0	1
0	0	49	18.31	68	37.8	3.89	253	12	21	10	136	0	1
0	0	63	28.91	65	37.1	2.5	141	12	22	32	145	0	1
0	0	41	25.05	71	38	3.27	661	14	25	16	140	0	0
0	0	69	29.45	68	37.8	1.19	172	9	22	8	141	0	0
0	0	83	30.6	69	37.2	1.45	132	20	25	150	147	1	1
0	0	92	28.44	55	35.8	0.02	82	21	13	60	140	0	0
0	0	53	25.34	70	36.7	2.95	197	14	25	23	136	1	0
0	1	92	17.99	60	36.9	2.05	112	19	23	53	138	1	0
0	1	83	26.04	70	37.9	0.93	135	15	20	20	143	1	1
0	0	91	20.36	48	36.8	1.42	229	9	29	22	141	0	0
0	0	91	18.74	52	37	2.31	223	15	26	23	147	1	0
0	1	41	24.98	75	37.4	3.67	268	10	20	7	150	1	1
0	0	56	34.05	91	37	2.14	240	16	20	11	138	0	1
0	0	63	19.98	61	37.1	0.34	90	20	21	15	132	0	0
0	0	21	23.29	70	37.9	7.57	126	11	27	8	142	0	0
0	0	61	33.49	70	37	1.83	253	12	27	13	138	0	0
0	0	69	36.18	63	38.5	2.29	351	18	26	40	146	0	0
0	0	41	38.58	45	38.1	4.13	226	17	19	120	150	1	1
0	1	78	24.59	53	36.9	1.02	53	8	26	12	134	0	0
0	0	65	30.49	68	37	1.37	172	18	16	8	144	1	1
0	0	73	39.59	53	38.1	3.05	100	9	25	31	144	0	0
0	0	51	25.48	68	37.1	1.49	80	12	23	10	135	0	0
0	0	82	21.45	72	36.9	0.03	214	18	19	51	141	1	0
0	1	86	32.44	41	37.2	0.56	160	15	24	96	142	0	0
0	0	58	23.03	52	37.3	1.58	372	10	29	17	146	0	0
0	1	85	23.14	48	36.3	1.33	101	10	24	14	135	0	0
0	1	67	19.06	57	36.9	2.36	415	12	34	8	140	1	0
0	1	61	27.1	57	37.5	1.22	177	14	24	85	149	0	0
0	0	69	20.52	49	35.8	0.01	40	16	20	18	137	0	0
0	0	61	19.17	74	37.5	1.44	275	11	23	7	135	0	1
0	1	68	22.18	72	37.4	7.75	342	15	20	9	144	0	1
0	0	80	23.44	49	36.4	1.06	68	13	18	32	143	1	0
0	1	56	19.1	68	36.7	0.53	193	9	25	12	147	0	0
0	0	41	39.51	54	37.8	3.88	579	17	23	16	129	0	0
0	0	32	24.98	71	38.1	1.84	323	13	26	9	143	0	0
0	0	64	18.89	58	38.1	1.27	192	11	23	14	139	0	0
0	0	89	25.6	46	36.9	0.3	195	14	25	24	142	0	1
0	0	37	38.86	57	38.2	0.05	252	21	22	65	141	0	0
0	1	66	36.43	52	36.7	0.19	167	15	25	36	136	1	0
0	0	72	24.98	50	36.7	1.03	80	13	22	47	142	0	0
0	0	77	24.43	42	37.9	3.06	122	14	20	29	134	1	0
0	0	46	31.48	66	36.6	0.1	116	16	24	33	135	0	0
0	1	85	21.75	64	37.2	2.89	220	15	26	24	144	1	0
0	0	39	25.61	86	37.7	3.66	504	13	22	4	133	1	1
0	0	56	27.97	91	37.3	1.35	276	14	29	23	140	1	1
0	0	68	26.43	66	37.3	3.9	46	12	22	52	144	0	0
0	0	67	22.27	66	36.5	1.28	66	22	22	30	142	0	1
0	0	24	26.58	78	37.8	2.73	144	11	24	7	143	0	0
0	0	73	32.25	49	37.8	1.99	85	16	21	54	136	1	1
0	0	80	25.95	48	37.6	1.87	221	14	24	46	138	0	0
0	0	64	30.27	57	37.6	1.01	125	10	22	24	140	0	0
0	0	63	31.63	64	37.7	2.51	225	13	24	36	138	1	1
0	0	44	23.77	56	37.3	3.67	173	14	29	50	148	1	0
0	0	68	23.53	49	37.7	1.9	183	10	25	20	139	0	1
0	1	85	21.47	61	37.3	0.92	74	11	22	22	131	1	0
0	0	54	44.24	91	36.3	1.82	341	11	29	21	143	1	0
0	0	61	20.07	49	37	3.82	114	9	33	15	140	0	0
0	0	62	30.11	77	37.4	5.63	119	17	20	14	156	0	0
0	0	74	40.35	56	37.1	1.7	96	13	24	25	141	1	0
0	0	67	18.99	69	37.5	2.97	93	9	29	9	143	0	0
0	0	30	27.1	84	37	4.9	65	10	23	14	148	0	0
0	0	80	25.08	83	36.9	2.5	652	17	22	9	137	0	1
0	0	75	27.98	76	37.1	2.8	364	16	27	12	148	1	0
0	0	27	29.32	63	37.7	1.5	574	15	19	29	144	0	0
0	0	41	34.41	55	38.2	4.17	151	11	24	9	145	0	1
0	0	68	36.4	59	37.4	2.93	63	13	24	27	140	0	0
0	0	68	40.09	69	37.1	3.44	128	12	26	27	146	0	0
0	0	57	21.01	77	37	2.15	149	11	29	13	151	0	1
0	0	82	44.58	61	37.3	2.55	306	9	41	34	144	0	0
0	0	56	18.63	72	36.7	1.79	200	17	16	32	146	0	0
0	0	64	35.48	57	36.7	2.53	54	12	20	28	143	0	0
0	0	85	27.45	63	38.2	1.86	188	17	24	30	155	0	1
0	0	81	24.49	46	37.3	2.89	250	14	27	75	146	1	0
0	0	27	39.74	75	37.7	4.75	282	9	28	12	142	0	0
0	0	84	32.04	57	37.5	1.42	359	10	30	33	145	0	0
0	0	68	33.83	75	36.8	2.2	219	15	29	12	144	0	0
0	0	67	29.32	78	36.2	2.25	100	14	23	16	127	1	0
0	0	78	21.4	51	36.8	1.01	58	8	24	36	141	0	0
0	1	71	29.96	45	37.2	2.8	217	9	41	50	144	1	1
0	0	59	45.06	59	37.6	4.1	115	12	22	14	144	0	0
0	1	70	29.02	64	37	4.05	267	9	36	8	141	0	0
0	0	78	33.73	47	37.2	2.27	226	14	23	7	138	1	1
0	0	44	35.13	46	37.5	2.34	84	16	26	31	136	0	1
0	0	60	30.86	58	38.6	2.87	140	13	26	44	144	1	0
0	0	64	33.64	61	36.9	2.18	362	18	22	74	140	0	0
0	1	84	24.68	45	36.9	2.95	148	10	25	26	139	1	0
0	0	46	28.15	54	37.7	7.43	333	13	28	18	148	0	0
0	0	64	24.84	56	37.1	1.03	57	17	16	84	145	0	0
0	0	56	31.38	70	37.8	1.25	140	11	29	22	146	0	0
0	0	69	36.4	54	37	1.73	135	14	25	48	131	0	0
0	1	65	41.51	51	36.5	0.25	91	14	22	105	133	1	0
0	0	41	30.12	62	37.9	0.76	212	11	23	13	134	1	0
0	0	52	33.98	55	37.9	3.09	171	10	23	5	136	0	0
0	0	30	21.5	52	37.6	4.48	572	12	25	12	138	0	0
0	0	54	70.68	47	36.9	1.73	230	10	36	18	138	1	0
0	1	76	26.25	67	37.3	3.27	137	12	34	56	145	1	0
0	0	27	32.27	78	37.4	4.25	118	15	21	8	154	0	1
0	0	50	20.97	61	36.2	0.71	156	22	21	101	131	0	0
0	0	53	33.31	65	37.2	2.73	217	17	22	14	142	0	0
0	0	55	22.99	78	37.4	2.95	192	11	21	6	138	1	0
0	1	64	34.55	56	37.2	0.06	203	20	22	66	134	0	1
0	0	82	21.36	56	36.1	3.73	82	10	34	19	142	1	0
0	1	76	26.48	52	36.6	6.65	187	16	22	50	144	1	0
0	1	55	23.29	68	37.4	1.08	62	12	23	10	145	0	0
0	0	87	27.11	64	37.3	2.1	230	11	32	49	144	1	1
0	0	74	26.09	57	37.4	1.22	80	14	18	35	144	0	0
0	0	61	26.38	63	36.5	0	200	21	20	26	134	0	0
0	0	89	33.91	58	36.4	0.08	45	14	26	24	140	1	0
0	0	76	29.02	68	37	1.07	69	20	16	66	144	0	0
0	1	81	39.77	74	38	1.39	110	11	32	32	144	1	1
0	0	69	24.95	60	37	1.5	139	16	23	14	147	0	0
0	0	80	29.83	50	36.5	2.53	286	12	24	69	148	0	1
0	1	77	24.68	39	37.1	1.64	178	16	28	54	143	1	0
0	1	86	22.04	55	36.9	1.24	194	14	19	30	155	0	1
0	0	62	33.1	49	38.2	5.01	176	10	33	19	137	0	0
0	1	66	30.45	51	37.9	1.5	110	12	22	20	130	0	1
0	1	68	17.67	52	36.7	0.32	167	19	24	64	137	1	0
0	1	66	26.56	61	36.1	0.15	60	18	20	21	141	0	0
0	0	57	25.89	64	38.7	1.43	157	12	28	96	141	1	0
0	0	72	42	48	37.2	1.65	117	12	22	20	142	1	0
0	0	58	28.97	63	37.3	2.28	74	10	26	30	152	0	0
0	0	81	47.8	50	38	4.14	214	15	24	49	128	1	0
0	0	35	26.31	52	38.6	2.98	149	11	31	15	135	0	0
0	0	75	38.93	49	36.8	1.08	38	14	26	51	142	0	0
0	0	53	25.56	66	37.9	3.32	110	13	26	22	150	0	0
0	0	56	16.48	68	36.7	2.43	454	12	30	16	142	0	0
0	0	85	19.88	54	36.8	0.15	142	14	21	46	136	1	0
0	1	30	30.25	54	37.4	4.52	140	7	31	8	143	0	0
0	0	70	26.41	43	37.2	2.74	61	15	26	17	135	1	0
0	0	59	25.1	57	37.7	0.93	358	15	22	6	135	1	0
0	1	87	21.26	64	36.4	3.29	137	14	28	70	146	1	0
0	0	64	32.08	49	36.3	0.09	182	14	26	16	136	1	0
0	0	72	41.21	57	37.7	2.39	220	13	22	34	148	0	0
0	0	31	20.9	69	37.3	4.42	144	12	24	10	136	0	1
0	1	88	23.03	52	37.3	0.55	232	16	20	40	156	1	1
0	0	83	22.58	51	37.7	3.45	163	17	17	9	143	0	1
0	1	60	33.67	64	37.6	1.89	153	12	32	17	143	1	0
0	0	58	29.88	75	37.3	3.34	154	12	24	34	150	0	0
0	0	60	27.48	68	37.1	3.25	348	14	26	12	144	0	1
0	0	49	47.22	77	37.9	3.72	239	10	28	7	139	1	1
0	0	21	24.69	56	37.6	1.66	176	10	26	12	152	0	0
0	1	85	31.58	59	37	4.24	91	16	28	162	151	1	0
0	1	64	34.6	52	36.6	1.49	107	11	27	31	150	0	1
0	0	54	34.64	67	37.7	2.85	181	10	39	21	144	0	0
0	1	85	12.54	50	36.3	1.73	174	10	26	20	141	0	0
0	1	74	27.11	53	36.6	0.46	65	10	22	17	139	0	0
0	0	67	36.23	74	37.9	2.57	175	11	22	9	136	0	1
0	0	59	26.06	52	37	3.73	46	12	26	32	147	0	0
0	1	73	31.22	44	36.3	0.11	34	20	27	13	136	1	0
0	0	69	21.7	59	36.9	2.34	142	11	23	21	140	1	0
0	0	52	24.87	54	38.1	1.37	290	8	29	12	138	0	0
0	0	32	28.63	74	37.2	3.32	482	10	37	22	147	0	0
0	0	64	27.76	60	37	1.84	102	8	28	10	142	0	0
0	0	71	39.43	50	37.8	1.16	180	17	23	53	136	0	0
0	0	57	25.03	57	37.3	2.67	371	16	30	20	140	1	0
0	1	74	22.15	53	37.1	1.25	72	13	25	19	136	0	1
0	0	20	22.17	76	37.5	3.02	152	10	24	12	142	0	0
0	0	69	35.64	50	37.3	1.86	166	12	23	22	139	0	0
0	0	63	27.3	60	37.1	1.11	82	16	25	30	138	0	0
1	0	67	30.76	58	37.5	0.13	58	12	26	26	136	0	0
1	0	82	21.47	59	36.3	1.5	212	12	22	42	138	1	0
1	0	53	30.41	70	37.1	4.44	64	8	31	56	142	1	0
1	0	42	28.98	55	37.1	3.26	629	12	31	29	146	0	0
1	0	31	37.3	73	37.2	4.09	304	11	26	10	146	0	0
1	0	56	58.64	64	36.8	6.28	227	18	28	84	134	1	0
1	0	55	28.7	65	36.9	2.98	282	12	26	42	142	0	0
1	0	71	30.82	54	37.9	3.52	341	17	23	17	142	0	0
1	0	68	39.64	60	36.7	0.14	44	13	26	15	136	0	0
1	0	75	24.98	50	37.8	1.64	138	10	26	48	148	0	1
1	1	64	22.75	72	37.6	1.81	454	14	27	8	140	0	1
1	0	42	27.47	67	37.3	4.36	463	12	28	28	140	0	0
1	0	56	19.84	53	37.2	1.93	436	10	36	19	144	1	0
1	0	77	21.78	62	37.7	2.34	230	9	28	47	146	0	1
1	0	27	28.52	58	37.9	2.23	120	10	27	19	143	0	0
1	0	43	25.73	54	36.1	0.06	145	14	24	50	133	0	0
1	1	66	26.16	57	36.9	4.09	82	3	41	28	146	0	0
1	0	81	34.6	48	35.4	0.29	354	20	18	89	142	0	0
1	0	42	40.25	61	37.7	0.4	323	13	22	27	139	0	0
1	0	56	28.34	59	36.1	0.59	333	22	24	37	138	0	0
1	0	55	29.98	63	37.2	2.48	104	9	27	7	137	1	0
1	0	63	43.06	56	37.7	2.6	174	12	28	16	142	0	1
1	1	67	32.56	56	36.7	0.06	76	15	21	53	132	0	1
1	0	68	26.09	79	37	1.94	282	11	27	16	142	0	0
1	0	48	47.87	54	36.9	1.14	81	16	18	14	148	1	0
1	0	61	35.97	70	37	4.68	177	12	30	38	140	1	1
1	1	58	30.57	61	36.8	0.02	352	16	22	34	134	0	0
1	0	66	25.54	53	37.2	2.5	303	10	27	24	144	1	1
1	0	29	24.98	67	36.9	1	121	8	27	10	143	0	0
1	0	73	23.64	55	37.2	1.68	215	7	30	9	139	0	0
1	0	51	46.09	68	37.2	2.78	238	12	26	34	142	0	0
1	0	56	45.73	48	37.8	3.57	172	18	27	69	140	0	0
1	0	68	32.87	64	36.5	5.65	362	14	30	56	144	0	0
1	0	61	29.05	53	36.4	3.8	162	6	35	25	147	0	0
1	0	56	34.37	51	37.4	2.13	298	6	35	36	144	0	0
1	0	49	24.39	65	36.6	2.05	148	12	22	14	139	0	1
1	0	31	38.53	52	36.9	0.23	196	17	22	24	134	0	0
1	0	62	35.4	85	37.5	1.44	375	10	34	15	143	0	1
1	0	65	33.67	45	36.4	1.54	191	12	15	30	132	0	1
1	0	43	52.9	40	36.8	6.91	119	14	28	14	138	0	0
1	1	86	31.15	52	36.5	5.58	278	22	18	110	134	1	0
1	0	27	22.5	66	37.6	2.12	100	12	27	6	141	0	0
1	0	70	28.67	49	37.7	3.73	247	16	19	53	131	1	0
1	0	67	20.16	53	37.7	1.54	341	12	16	17	144	0	1
1	1	76	45.32	63	36.9	2.15	179	12	34	58	143	1	0
1	1	55	35.38	53	36.9	0.03	294	16	22	34	134	0	1
1	0	46	31.07	60	37.9	1.05	143	14	30	30	133	1	0
1	0	42	34.29	71	37.3	3.17	308	17	20	36	144	0	0
1	1	74	26.08	55	36.9	0.73	218	9	32	51	144	0	0
1	0	74	33.75	68	36.9	0.94	314	15	23	17	126	1	0
1	1	61	19.08	65	36.7	0.68	172	20	22	53	135	0	0
1	1	72	29.9	61	37.7	1.35	206	11	23	14	140	0	0
1	0	52	26.23	82	37.3	1.6	392	11	26	10	136	0	1
1	0	49	41.31	60	36.2	0.95	152	14	22	48	136	1	0
1	0	74	27.47	60	37	3.6	68	15	22	31	144	1	0
1	0	35	51.94	69	37.8	1.24	131	5	26	25	139	0	0
1	0	58	37.37	62	37.4	7.62	125	10	30	19	148	1	0
1	0	83	22.88	50	37.4	1.4	288	14	26	19	143	0	0
1	1	23	49.31	64	36.8	0.02	193	15	21	32	134	0	0
1	1	67	33.48	53	37.2	1.94	32	8	26	48	140	0	1
1	0	43	21.94	53	36.5	2.85	128	13	23	79	134	0	1
1	0	64	28.94	80	37	1.05	142	15	20	23	136	0	1
1	0	69	31.78	59	37.2	0.4	283	8	21	14	140	0	0
1	0	38	30.74	70	38	3.02	159	9	30	9	141	0	0
1	0	66	24.38	59	37.4	1.05	337	8	27	43	135	0	1
1	0	64	37.56	54	36.6	0.63	173	12	17	43	135	0	0
1	1	60	23.51	52	37.6	1.24	67	18	26	98	145	0	1
1	0	59	36.17	60	37.8	2.01	316	13	24	40	144	0	0
1	0	53	20.83	65	36.8	0.6	196	12	28	33	147	0	0
1	0	59	33.2	57	37	3.41	78	12	28	90	147	1	0
1	0	71	17.01	55	37.2	1.1	245	6	36	16	141	0	0
1	0	73	28.17	56	36.6	1.23	219	17	24	30	138	0	0
1	0	64	19.03	66	37.3	1.35	417	11	30	26	141	0	0
1	0	64	47.79	57	37.7	3.93	304	12	30	50	144	0	0
1	0	62	38.97	71	37.1	4.23	338	13	25	53	147	0	0
1	0	43	29.41	57	36.6	0.75	69	14	21	18	139	0	1
1	1	59	24.87	43	37	1.3	370	24	23	115	133	1	0
1	1	65	46.71	65	36.5	3.61	244	18	18	50	126	1	1
1	0	61	30.99	71	37.2	1.67	245	12	30	14	144	0	0
1	0	35	25.69	82	37.8	2.35	235	11	27	9	145	0	1
1	1	33	30.86	51	37.6	0.89	65	11	21	21	139	0	0
1	1	73	26.22	56	36	4.55	258	10	27	24	148	0	0
1	0	77	37.64	51	37.6	4.28	125	14	22	36	150	0	0
1	1	82	12.25	47	37.2	1.66	119	8	31	23	140	1	0
1	0	59	19.94	65	37.6	1.63	160	8	28	8	138	0	0
1	0	25	30.8	57	36.8	2.1	521	10	27	10	142	0	0
1	1	47	34.97	53	37.3	3.55	156	3	38	26	142	0	1
1	0	55	26.57	64	36.6	2.9	234	8	36	22	140	0	0
1	0	63	34.38	55	37	2.96	154	8	35	43	144	0	0
1	1	67	24.67	54	37.4	1.75	206	11	21	8	138	1	0
1	0	48	45.39	75	37.8	1.49	220	10	26	22	137	1	0
1	1	80	29.29	49	36.8	0.77	100	9	25	17	140	0	0
1	1	73	21.63	55	37.2	2.18	91	15	21	105	143	1	0
1	0	52	23.18	56	37.8	5.99	314	10	41	32	150	1	1
1	0	74	30.59	60	37.2	1.16	358	16	24	36	134	0	0
1	0	48	26.08	51	36.9	3.87	192	7	23	26	142	0	0
1	0	64	34.48	69	36.8	2.57	361	16	19	72	142	0	0
1	0	36	35.4	88	37.6	3.23	172	8	30	12	132	0	1
1	0	20	18.86	49	37.3	2.34	144	8	26	8	146	0	0
1	0	79	38.55	57	36.9	3.63	180	12	29	84	143	1	0
1	0	72	24.22	61	37	2.8	86	20	20	36	138	1	0
1	0	37	47.66	64	37	3.14	187	6	31	38	147	0	0
1	1	58	29.96	51	37.1	0.5	84	14	25	48	140	0	0
1	1	92	24.97	37	37.8	0.5	116	20	19	142	141	1	0
1	0	67	29.38	64	36.4	2.16	187	11	21	26	146	0	1
1	0	68	28.28	64	36.8	1.69	325	11	23	55	142	0	0
1	0	56	31.56	63	38	4.59	42	12	29	31	144	1	1
1	0	67	57.05	56	38.1	3.4	310	16	30	40	136	1	0
1	0	36	34.91	73	37.1	1.22	362	11	28	20	146	0	0
1	1	39	41.81	47	36.7	0.06	312	22	24	46	136	1	1
1	0	52	37.04	48	37.9	3.36	236	14	28	43	146	0	0
1	0	84	28.93	76	37.4	1.76	169	13	24	17	142	0	1
1	0	78	32.53	70	36.7	1	194	16	17	59	142	0	0
1	1	51	20.78	54	36.8	1.56	25	16	23	10	141	0	1
1	1	44	23.7	71	37.3	1.47	186	14	27	27	145	1	1
1	0	41	29.76	70	37.9	4.14	192	11	29	15	143	0	0
1	0	67	26.89	61	37.3	1.73	281	10	22	38	137	0	0
1	0	62	28.66	58	37.8	0.99	440	12	21	14	147	1	0
1	1	61	25.97	67	36.8	1.88	290	11	25	13	136	0	0
1	0	23	26.46	55	36.7	2.03	249	10	28	14	144	0	0
1	0	69	27.14	67	37.2	5.76	80	12	24	25	142	1	0
1	0	71	23.16	81	37.4	0.23	375	13	21	15	127	0	0
1	0	70	35.83	59	37.7	3.2	83	13	29	23	139	1	0
1	1	74	33.67	55	38	0.89	213	14	14	36	136	1	0
1	0	66	33.96	59	38.1	0.97	223	12	19	41	159	0	1
1	0	61	33.25	54	37.4	0.19	216	18	24	76	134	0	0
1	0	63	23.39	70	36.7	1.55	75	18	21	67	140	1	0
1	1	59	24.35	55	37.1	0.75	179	4	26	20	143	1	1
1	0	51	22.19	58	37.3	5.86	29	8	34	12	148	0	0
1	0	38	37.33	77	38.6	2.07	193	10	28	24	149	0	1
1	0	65	24.9	62	36.7	1.14	122	15	20	23	139	0	0
1	0	53	28.07	79	37.5	3.27	126	12	22	34	148	0	1
1	0	82	22.66	78	37.3	1.82	109	10	24	26	145	1	1
1	1	96	29.07	51	37.1	1.95	420	10	30	45	143	1	0
1	0	71	64.14	48	38	5.22	90	11	23	32	145	1	0
1	0	76	31.67	60	35.9	2.15	218	17	31	38	142	1	0
1	0	60	54.35	67	37.5	1.06	368	19	24	91	150	1	1
1	0	68	23.36	71	37.2	0.73	256	5	26	10	139	0	1
1	0	57	31.47	61	37.1	3.18	459	12	31	44	145	0	0
1	0	51	34.4	61	36.5	2.26	230	13	29	20	135	0	0
1	0	73	29.22	44	37	1.87	465	12	18	94	138	0	0
1	0	85	22.23	87	37.2	1.1	76	8	36	43	142	1	0
1	0	74	38.02	52	37.2	0.48	212	21	19	105	130	1	1
1	0	70	20.93	60	37.4	0.72	61	11	22	15	139	0	0
1	0	55	24.81	59	38	1.78	133	14	20	13	142	0	0
1	0	75	30.68	65	37.5	3.05	179	10	26	21	147	0	1
1	1	66	16.8	57	36.8	1.57	167	8	23	49	136	1	0
1	0	75	30.08	56	37.3	1.16	116	10	24	31	144	0	0
1	1	77	54.36	46	36.9	0.8	300	16	20	6	134	1	0
1	0	45	37.83	71	37.7	2.7	428	8	34	22	140	0	0
1	0	58	39.75	67	36.7	0.95	159	21	19	88	138	0	0
1	0	63	24.49	62	37.5	1.88	194	9	26	15	143	0	0
1	0	45	30.74	58	37.5	0.7	124	14	18	14	134	1	0
1	0	69	24.48	45	37.4	2.73	98	15	16	45	132	1	1
1	0	58	32.82	63	37.1	1.7	345	12	28	17	134	0	0
1	0	27	24.69	61	37.2	3.24	276	7	26	7	138	0	0
1	1	83	33.15	58	36.2	0.07	120	18	22	84	135	1	0
1	1	76	28.41	49	36.8	1.81	88	9	31	67	140	0	0
1	0	68	41.64	61	37.1	0.73	231	24	17	50	138	0	0
1	0	79	21.25	55	37.3	2.88	319	8	28	16	138	0	0
1	0	81	17.72	72	36.9	1.2	255	7	22	33	140	0	0
1	1	52	37.56	59	36.5	2.76	182	11	22	27	161	0	1
1	1	73	34.02	45	36.8	5.95	324	9	32	79	140	0	0
1	0	85	36.15	47	37.1	3.33	208	10	22	47	149	1	0
1	1	63	31.78	59	37.8	1.33	159	4	44	14	142	0	0
1	0	38	41.03	59	38	4.22	219	12	27	13	144	0	0
1	0	58	31.14	59	37	1.81	498	11	26	48	149	1	0
1	0	76	40.82	65	37.9	3.37	282	10	26	55	148	1	0
1	0	65	45.3	57	37.4	1.68	347	9	31	28	146	0	0
1	0	46	41.01	55	36.9	0.03	131	14	22	7	137	0	0
1	1	83	20.69	55	37.4	1.5	352	7	27	19	142	1	1
1	0	71	35.36	57	37.1	0.03	147	18	21	20	136	1	0
1	0	59	23.83	39	36.6	1.01	133	11	26	12	137	1	0
1	0	83	23.76	52	36.2	1.81	117	12	18	38	144	0	0
1	0	44	36	64	37.2	3.92	104	7	34	16	138	0	0
1	0	54	23.74	64	37	1.85	63	8	24	13	139	0	0
1	0	74	35.92	59	37.4	2.35	282	16	26	16	138	0	0
1	0	81	27.51	61	36.8	0.03	381	16	21	40	133	0	0
1	0	71	26.26	70	36.9	1.17	113	11	22	29	140	1	0
1	0	21	56.68	72	37.4	2.44	306	14	24	13	150	0	1
1	1	58	25.39	68	37.4	1.15	84	8	21	33	134	0	0
1	0	65	22.12	68	37.1	1.06	56	15	20	42	142	0	0
1	0	67	30.12	53	37.9	2.5	205	12	28	25	146	0	0
1	1	68	28.67	50	37.8	1.08	177	12	24	28	137	1	1
1	1	69	27.07	61	36.4	3.1	251	6	33	16	136	0	0
1	0	58	35.82	91	37.5	1.6	271	10	27	40	141	0	0
1	1	77	35.97	62	37.3	0.41	153	18	22	70	136	0	0
1	1	72	22.85	60	37	0.5	77	16	19	19	138	1	0
1	0	67	24.73	60	36.9	1.3	192	11	18	32	135	0	0
1	0	27	29.71	60	37.5	1.65	107	8	23	14	152	0	0
1	0	67	31.88	50	37.5	3.51	174	9	31	28	144	0	0
1	1	71	30.12	63	37.3	3.38	131	14	24	78	144	1	1
1	1	67	28.79	73	37.7	1.1	116	10	22	28	139	1	1
1	1	68	48.22	49	37.6	3.57	153	16	28	140	140	1	0
1	0	82	29.62	48	37.5	1.76	31	14	22	38	143	1	1
1	0	67	26.84	55	37.8	1.94	235	10	27	23	144	0	0
1	1	43	19.31	56	37.4	3.13	250	9	34	57	135	0	0
1	0	79	32.91	40	37.2	2.96	164	10	26	11	142	0	0
1	0	72	30.76	62	36.7	3.33	122	13	22	60	140	1	0
1	0	74	24.76	61	37.4	0.87	210	16	16	72	134	1	0
1	0	48	23.11	67	37.7	0.68	125	12	20	23	136	0	0
1	0	74	22.86	52	37.1	0.96	230	8	26	22	139	1	0
1	0	71	33.91	57	37.2	3.65	139	9	28	42	144	0	0
1	0	76	17.3	68	37.2	2.03	262	4	32	49	145	1	0
1	0	71	44.08	42	36.7	0.44	196	14	24	28	130	0	1
1	0	34	23.15	62	38.5	4.88	345	12	25	16	141	0	1
1	0	55	32.67	55	37.1	0.91	45	15	18	40	138	0	0
1	1	62	35.86	74	37	0.61	207	12	26	13	125	1	0
1	1	78	41.47	60	37.9	0.48	115	13	22	36	134	1	0
1	1	71	37.91	44	37.5	1.88	236	14	26	42	135	1	0
1	0	77	26.16	50	37	1.57	112	6	26	26	147	0	0
1	0	49	27.3	55	37	0.05	90	16	26	15	136	1	0
1	0	56	37.29	54	37.2	0.48	237	10	24	22	133	1	1
1	0	56	33.41	88	36.8	0.67	175	11	26	44	140	1	1
1	1	66	50.5	60	39	1.56	246	17	26	91	148	1	0
1	0	71	28.56	60	38.2	2.81	273	10	33	20	140	0	0
1	1	57	21.8	70	37.3	2.38	225	7	32	10	130	1	0
1	0	61	22.6	51	37.1	3.07	201	8	24	20	132	0	0
1	0	60	25.59	58	37.8	0.82	352	16	20	8	144	1	0
1	1	67	29.32	56	36.8	0.3	54	17	21	28	136	0	1
1	0	56	22.84	53	37.8	2.98	275	8	31	20	142	1	0
1	1	91	28.13	51	37.2	0.47	82	14	24	26	138	1	0
1	0	56	35.36	62	37	2.37	128	9	24	15	135	1	0
1	1	65	29.57	62	36.7	0.98	61	11	23	38	142	0	1
1	0	79	21.51	61	36.5	0.86	308	4	33	13	139	0	0
1	1	49	41.6	61	38.2	2.16	268	7	35	41	144	0	1
1	1	59	38.54	52	37	0.02	258	17	19	50	135	0	0
1	0	46	37.18	76	38	1.9	233	9	26	31	155	0	0
1	0	68	29.39	67	37.3	5.06	78	13	30	18	136	0	0
1	1	74	39.67	64	37.1	2.63	172	22	24	130	144	1	0
1	0	67	36.55	54	38	1.41	144	17	26	44	146	1	0
1	1	79	26.06	61	37.4	0.94	110	10	24	27	144	1	0
1	0	42	27.4	56	36.7	0.23	119	12	21	18	136	0	0
1	1	76	30.58	67	36.6	2.88	76	16	24	124	141	0	0
1	1	58	38.97	61	36.4	0.02	148	12	27	12	134	0	0
1	0	67	47.66	59	37.2	0.83	204	14	31	32	142	0	0
1	0	68	23.92	58	36.3	3.63	130	12	29	28	142	0	0
1	1	51	26.28	56	36.1	2.7	148	14	18	68	148	0	0
1	1	51	26.78	56	37.3	3.58	264	12	28	18	142	1	0
1	0	66	46.97	66	37.6	1.85	81	6	38	50	148	1	0
1	0	23	26.25	59	37.4	3.23	119	11	23	9	146	0	0
1	0	58	37.84	68	37.6	3.49	242	17	22	19	140	0	0
1	0	54	36.73	51	37.9	4.17	371	10	25	59	147	0	0
1	0	55	28.4	56	37.3	1.81	119	7	28	17	145	0	1
1	0	31	39.89	61	37.7	2.55	424	11	28	9	143	0	0
1	0	65	32.28	55	36.7	4.93	134	9	24	57	150	1	0
1	1	82	23.59	52	36.7	2.74	345	13	30	19	132	1	0
1	0	92	24.49	52	37.5	1.1	188	18	21	11	143	0	0
1	0	56	30.85	60	36.6	2.73	313	11	27	36	141	0	0
1	0	66	30.87	65	38.4	3.54	203	10	28	22	140	0	0
1	1	80	29.55	55	36.3	0.68	270	15	26	46	132	0	0
1	0	71	48.91	57	38.1	3.39	338	14	37	39	138	1	1
1	0	47	36.42	67	38.2	3.66	176	10	21	22	151	0	1
1	1	66	27.55	60	36.8	1.65	231	14	18	49	133	0	0
1	0	76	34.61	55	37.1	0.02	111	12	28	26	137	0	0
1	1	63	27.61	64	36.8	1.3	240	12	21	126	148	0	0
1	1	71	23.39	56	37.9	0.91	184	9	22	21	151	0	1
1	0	78	23.56	67	37.8	2.3	132	11	17	13	133	0	1
1	0	35	30.77	58	37.6	4.09	226	9	20	24	148	0	1
1	0	66	23.12	69	36.7	1.93	73	9	24	39	141	0	0
1	0	32	25.71	53	37.5	2.26	102	11	25	17	142	0	0
1	0	70	41.55	49	36.5	1.98	293	10	24	76	142	0	1
1	0	39	30.22	59	37.6	2.38	500	11	31	12	142	0	0
1	0	48	30.38	55	37.1	0.82	29	15	19	28	141	0	0
1	1	59	37.32	52	37	2.3	441	16	24	75	140	0	0
1	0	35	27.44	77	37	5.1	92	6	32	16	147	0	0
1	0	83	21.54	54	37.2	1.67	142	10	22	17	137	0	0
1	0	51	27.7	72	37.7	3.42	188	13	24	10	148	0	1
1	0	39	36.88	65	36.4	0.01	54	14	22	21	137	1	0
1	0	64	37.45	61	37.5	4.02	100	15	28	44	142	0	0
1	0	58	38.62	56	37.5	3.35	227	10	24	15	142	0	0
1	0	62	33.28	77	37.2	0.8	315	10	34	11	137	0	0
1	0	50	30.04	64	37.5	0.13	30	15	28	30	138	0	1
1	0	80	37.64	54	37.5	1.37	179	10	25	14	134	1	0
1	0	45	99.4	59	38.4	7.6	201	13	37	65	129	1	0
1	0	65	34.77	79	36.1	0.08	186	17	18	19	134	1	1
1	0	43	49.22	59	37.3	3.85	299	12	24	56	142	0	0
1	1	45	24.56	64	37	0.48	70	14	21	14	135	1	0
1	0	73	41.62	51	36.8	2.8	450	13	19	59	128	0	1
1	1	79	31.07	48	37.6	1.35	156	12	27	19	158	0	1
1	0	59	24.22	52	37.2	4.78	200	12	22	8	145	0	0
1	1	67	31.43	69	36.5	1.99	215	16	18	100	138	0	0
1	0	46	31.15	61	37.2	1.44	293	16	24	26	148	0	0
1	1	36	63.48	65	37.9	7.48	92	10	33	42	143	1	0
1	1	74	27.32	53	37.1	2.71	140	12	22	70	141	0	0
1	0	57	45.35	50	37	0.06	214	18	22	75	129	0	1
1	1	53	32.95	69	37.1	3.68	40	8	31	31	150	0	0
1	1	53	34.02	51	37.1	3.41	432	10	27	34	138	1	0
1	0	58	20.9	56	37.3	1.05	167	10	22	14	141	0	0
1	0	56	56.46	77	36.9	0.17	331	25	21	114	130	0	0
1	0	59	26.81	68	38.3	1.61	118	8	24	37	144	1	1
1	1	74	39.38	66	36.8	2.3	156	11	26	12	138	1	0
1	0	61	37.56	58	36.7	1.69	279	14	27	24	136	0	0
1	0	80	24.54	65	36.7	2.06	106	11	25	16	145	0	0
1	0	67	31.57	64	36.9	0.15	96	14	24	18	136	1	0
1	1	80	28.42	51	37	0.95	220	14	26	19	134	1	0
1	0	78	20.07	59	37	1.86	180	7	25	13	135	0	0
1	0	63	52.6	62	36.6	0.51	151	14	27	44	136	0	0
1	0	95	24.95	78	37.4	0.5	179	9	25	19	128	0	0
1	1	60	32.89	53	36.8	0.27	187	15	23	85	142	0	1
1	1	59	39.37	63	36.9	0.23	424	14	23	77	139	0	0
1	0	63	30.41	40	37.4	2.55	22	9	24	44	147	1	0
1	0	38	30.36	72	37.2	4.93	367	14	30	14	142	0	0
1	0	70	24.37	59	36.8	2.16	113	9	26	14	138	0	0
1	0	80	39.54	81	36.6	3.6	219	15	26	120	139	1	0
1	0	54	29.39	63	37.8	0.59	182	16	26	56	139	1	1
1	0	40	26.99	64	37.3	3.06	406	12	28	10	142	0	0
1	0	75	26.75	49	36.7	2.43	379	11	24	38	137	0	0
1	0	49	37.75	63	37.3	1.31	235	8	25	28	142	0	0
1	1	48	31.62	62	38.1	3.51	192	16	28	18	142	0	1
1	0	76	21.72	71	37.4	2.16	175	10	23	28	140	1	1
1	0	78	38.83	49	37.8	2.38	276	13	31	20	147	0	0
1	0	80	31.21	78	37.3	2.93	106	18	26	82	139	1	0
1	1	66	19.52	56	37.5	3.3	372	10	34	51	139	0	0
1	1	67	26.56	59	37.8	1.21	110	12	27	51	142	0	0
1	1	88	28.98	55	37.2	0.48	73	14	18	51	139	1	0
1	1	60	29.81	56	36.8	3.36	103	14	21	63	150	0	0
1	0	67	41.79	79	37.4	2.98	269	13	27	9	141	0	1
1	0	65	24.22	59	37.8	2.23	664	6	30	22	141	0	0
1	0	44	28.09	54	37.6	3.17	148	17	17	16	140	1	0
1	0	65	19.76	72	36.7	1.2	664	15	26	15	135	0	0
1	0	37	29.1	72	36.8	2.55	473	14	28	76	136	0	0
1	0	78	28.75	58	36.6	2.8	100	14	26	24	140	1	0
1	0	35	23.77	60	38	6.01	633	12	35	15	143	0	0
1	0	50	57.66	66	37.5	2.74	308	10	32	28	144	0	0
1	0	69	27.77	50	36.9	1.17	224	10	26	21	140	0	0
1	1	83	29.01	58	36.6	1.24	196	13	24	39	140	0	0
1	1	64	27.4	61	37.6	1.06	305	9	43	11	142	0	0
1	1	75	29.69	58	36.6	0.83	183	15	18	72	147	1	0
1	1	86	24	49	36.6	1.63	110	12	23	35	144	1	1
1	0	74	32.87	96	37.5	1.47	366	8	28	28	146	0	0
1	0	64	38.24	63	37.1	2.73	347	13	27	22	146	0	0
1	0	60	25.26	58	36.9	1.14	294	8	33	51	141	0	1
1	1	52	33.35	55	37.3	0.37	239	15	16	54	138	0	0
1	1	58	46.91	74	36.7	8.34	88	11	38	52	140	1	0
1	1	57	21.67	78	37.3	4.26	138	14	27	23	147	0	1
1	0	48	31.84	60	37.5	1.85	225	10	30	30	136	0	0
1	0	60	21.46	67	37.4	3.35	304	12	26	46	135	0	0
1	1	59	51.36	50	36.5	1.24	183	16	18	8	138	1	0
1	1	73	20.09	39	36.6	0.28	248	19	20	56	136	1	0
1	0	80	21.35	48	36.9	2.25	362	14	21	13	144	0	1
1	0	60	29.94	58	36.7	0.69	195	22	13	69	127	1	0
1	0	63	32.35	55	37.1	1.32	430	19	23	66	141	0	0
1	0	80	17.63	48	37.3	1.45	325	9	22	28	143	1	0
1	0	67	18.31	65	37.2	1.26	240	9	26	14	138	0	1
1	0	29	20.55	67	37.8	1.41	114	8	30	12	154	0	0
1	0	60	33.41	59	36.9	0.14	76	20	16	44	129	0	0
1	1	42	20.05	61	36.3	0.38	273	12	25	42	136	0	0
1	1	74	29.69	67	37.3	2.08	260	15	17	118	145	1	0
1	0	56	29.77	64	37.2	0.86	129	15	27	40	137	1	0
1	1	78	39.63	52	37.7	0.06	366	19	30	54	138	0	0
1	0	47	22.79	71	36.6	0.8	50	14	19	65	145	0	0
1	0	67	27.76	61	36.9	0.68	559	7	25	21	134	0	0
1	0	55	20.42	94	37.6	4.48	414	13	20	9	133	0	1
1	1	75	16.73	56	37.1	2.65	363	10	23	14	136	0	0
1	0	33	28.44	67	37.5	5.13	162	10	40	52	142	0	0
1	0	58	24.62	64	37.1	0.01	64	14	22	55	134	1	0
1	0	63	36.51	55	36.9	2.09	478	14	25	30	140	0	0
1	1	71	29.86	55	37.1	0.03	242	22	20	23	132	1	0
1	1	64	44.45	52	37	0.98	152	10	25	48	143	0	0
1	0	52	30.29	55	37.5	4.71	154	14	25	41	142	0	0
1	0	59	21.49	47	37.4	0.37	56	18	18	34	132	1	0
1	0	32	28.18	67	37.3	3.42	330	17	25	12	142	0	0
1	0	54	48.74	56	37	3.05	449	9	35	51	149	0	0
1	1	89	26.79	59	36.8	0.91	80	8	26	50	138	0	0
1	0	54	35.83	78	37	4.06	357	17	24	18	140	0	0
1	1	61	17.71	52	36.3	0.48	109	10	21	26	146	0	1
1	1	31	36.92	66	37.9	2.67	293	7	23	7	165	0	1
1	0	64	36.39	57	38.5	2.6	207	13	29	12	138	0	0
1	0	88	24.69	49	37.5	2.55	53	13	21	42	139	1	1
1	0	73	37.59	59	36.7	1.14	185	16	28	102	144	0	0
1	1	57	49.28	42	37	2.77	268	8	32	66	141	1	0
1	1	61	23.35	52	37.1	3.76	195	11	34	22	133	0	0
1	0	61	35.36	59	37.5	0.92	217	14	21	10	138	1	1
1	1	62	30.97	66	37.6	0.06	187	21	22	32	135	0	0
1	0	38	24	67	36.8	6.02	482	12	25	5	147	0	0
1	0	71	31.32	74	37.4	2.59	108	8	23	16	136	1	0
1	0	39	32.18	58	38.1	7.98	151	8	39	98	151	0	0
1	0	61	30.2	53	37	0.06	103	11	23	17	134	0	0
1	0	61	26.08	67	38	4.68	235	13	16	12	137	0	1
1	0	56	40.83	66	36.8	2.87	314	11	24	42	145	0	0
1	1	77	33.57	61	36.8	0.03	240	18	26	28	134	1	0
1	0	20	20.45	72	37.5	2.49	112	10	24	10	142	0	0
1	1	62	35.28	52	36	0.7	78	11	22	45	140	1	1
1	0	70	30.45	70	36.7	1.6	422	17	26	38	139	0	1
1	1	74	21.15	65	34.7	0.34	359	16	20	51	139	0	0
1	1	34	28.27	69	37.4	2.94	350	15	21	18	147	0	1
1	0	35	26.85	55	36.9	2.59	213	10	31	22	144	0	0
1	0	36	54.07	66	38.3	2.11	421	13	22	32	140	0	0
1	0	48	28.31	54	37.3	2.41	131	12	25	12	142	0	0
1	0	82	25.39	55	37.4	2.4	141	11	29	20	137	1	0
1	0	64	44.87	53	37.1	2.2	214	13	23	49	139	0	1
1	0	72	27.84	65	37.4	0.44	218	14	19	48	136	0	1
1	1	63	25.36	55	37.3	2.84	159	12	17	55	129	1	1
1	0	51	41.45	62	38	1.98	383	14	26	28	140	0	0
1	0	64	25.93	45	37.8	4.07	147	12	31	34	138	0	0
1	0	67	25.35	71	37.6	2.28	298	8	27	24	146	0	0
1	0	62	27.81	69	37.9	3.61	40	13	30	82	152	1	0
1	0	78	29.26	40	37.5	2.82	531	15	29	94	140	1	1
1	0	57	26.6	63	37	2.26	391	10	28	8	136	0	0
1	0	59	24.78	54	37.1	0.47	52	21	21	71	131	1	0
1	0	42	35.73	55	37.9	1.83	281	12	24	16	142	0	0
1	0	79	25.38	63	37.2	5.41	241	16	25	84	137	0	1
1	0	31	36.14	59	37.7	1.25	351	10	28	20	132	0	0
1	0	69	21.34	52	35.8	0.19	192	13	30	44	140	0	0
1	0	47	25.72	69	37.1	4.51	71	13	20	51	137	1	0
1	0	64	21.29	68	36.4	1.3	433	10	30	32	138	0	0
1	0	69	27.55	67	37.7	0.87	182	17	25	81	135	1	1
1	1	50	32.48	58	37.3	1.32	79	15	21	70	138	0	0
1	0	43	31.79	72	36.9	0.91	54	14	24	27	139	1	0
1	0	51	30.39	76	37	2.55	312	7	27	29	139	0	0
1	1	70	33.63	64	37.5	2.68	156	10	22	19	149	0	0
1	0	76	20.88	52	37.1	1.13	193	14	19	64	137	0	0
1	1	78	31.93	47	36.2	0.06	79	11	29	41	137	0	0
1	1	65	20.22	60	37.2	0.93	207	11	26	72	141	0	0
1	0	70	28.04	51	37.1	1.73	247	11	22	52	140	1	0
1	0	64	18.76	54	36.6	1.24	249	8	20	8	144	0	0
1	1	76	55.36	49	38.5	6.28	385	8	38	24	150	1	0
1	1	79	17.72	49	36.5	1.49	182	27	16	22	142	1	0
1	1	57	20.61	58	36.5	1.43	222	14	17	36	134	1	1
1	0	38	24.62	71	37.3	0.96	215	10	27	9	143	0	0
1	0	75	27.91	60	37.5	4.73	160	16	24	54	144	1	1
1	0	33	35.98	70	36.8	1.57	468	13	23	26	142	0	0
1	1	67	32.39	62	36.7	0.02	255	16	24	40	138	1	0
1	0	71	35	51	36.9	0.48	175	19	20	56	130	1	0
1	0	56	24.8	63	37.2	1.99	222	12	20	25	135	0	0
1	1	67	30.11	53	37.1	2.46	213	5	39	37	148	0	0
1	0	31	19.05	65	37.6	2.61	113	12	20	21	126	1	0
1	0	48	30.17	69	37	2.11	277	12	28	39	142	0	0
1	0	59	41.31	56	37.7	0.98	360	14	22	17	133	0	1
1	0	75	24.79	59	36.7	3.53	282	8	30	21	140	0	0
1	1	71	22.64	48	37.5	3.4	172	9	29	32	141	0	0
1	0	30	42.6	60	36.9	4.22	180	9	27	20	140	0	0
1	1	52	45.44	53	38	3.13	160	8	28	32	140	1	1
1	0	54	45.54	63	36.5	6.86	160	21	24	74	133	1	0
1	0	58	30.49	56	37.5	2.28	302	13	27	36	142	0	0
1	1	68	29.69	53	37.4	3.11	216	11	26	78	146	0	0
1	1	69	28.98	47	36.9	0.79	245	8	30	24	143	0	0
1	1	68	31.18	59	36.8	2.23	190	7	26	30	140	0	1
1	0	71	31.04	74	37.2	1.55	281	13	22	43	146	1	1
1	1	66	49.86	25	36.7	0.47	230	38	9	19	135	1	0
1	0	60	50.62	59	37.4	2.11	133	10	23	23	136	0	0
1	0	83	19.15	59	37.1	3.15	159	6	36	23	140	0	0
1	0	50	37.22	65	37.2	2.97	187	16	27	37	145	1	0
1	1	61	32.56	57	37.1	1.03	264	13	16	32	136	1	0
1	0	75	35.59	58	37	2.68	212	10	24	34	144	1	0
1	0	59	30.47	50	37.2	4.64	48	16	30	62	146	1	1
1	0	63	37.02	68	37.4	3.18	257	12	20	64	132	0	0
1	1	67	14.15	50	36.8	1.91	230	4	35	29	138	0	0
1	1	73	37.11	55	36.9	2.07	306	18	27	102	134	0	0
1	1	89	26.4	54	37.5	4.4	243	14	30	48	148	1	1
1	0	39	16.49	72	36.9	0.8	183	7	30	28	136	0	0
1	1	74	35.41	51	37.2	1.6	106	11	22	24	138	1	0
1	0	52	32.42	52	37.1	4.11	107	10	30	18	145	0	0
1	0	60	33.89	66	36.9	2.26	360	12	29	21	143	0	0
1	1	61	26.57	64	36.5	1.31	127	15	18	43	138	0	1
1	1	88	25.24	51	36.7	0.05	104	22	14	151	130	1	0
1	0	36	22.8	58	37.2	2.38	241	10	28	13	138	0	0
1	0	66	29.94	52	36.9	1.52	322	10	25	72	141	1	0
1	1	69	27.16	45	36.6	0.02	312	19	22	52	146	0	1
1	1	68	39.79	49	36.4	1.14	240	23	20	9	134	1	0
1	0	76	26.62	72	37.3	0.95	100	9	31	21	147	0	1
1	1	66	31.15	49	37.5	0.48	87	14	18	34	148	0	0
1	1	59	46.29	52	37.2	0.73	166	10	32	9	148	1	0
1	0	60	27.47	69	38.3	3.6	258	11	30	49	146	1	0
1	1	52	25.53	53	37.4	0.03	333	16	18	61	144	0	0
1	0	68	29.2	69	37.5	6.09	114	16	26	76	150	0	0
1	0	83	27.68	50	37.9	2.51	470	12	28	26	139	0	0
1	0	43	28.69	74	37.4	1.5	575	9	26	15	137	0	0
1	0	58	33.01	60	37.4	1.43	253	12	26	35	136	0	0
1	0	22	24.94	76	37.8	4.74	191	12	30	9	139	0	0
1	1	66	30.02	67	37	3.75	142	12	24	15	137	1	1
1	1	61	33.44	57	37.3	1.51	113	14	18	59	147	0	0
1	0	39	34.53	62	37.1	2.87	374	12	27	24	141	0	0
1	0	73	31.07	50	37	0.67	163	12	27	49	140	1	0
1	0	33	26.23	56	37.4	4.32	155	13	25	33	146	0	0
1	1	92	19.25	59	37.3	0.48	90	10	23	28	134	0	0
1	0	81	29.58	68	37.6	1.9	294	10	26	11	138	0	1
1	0	69	35.94	51	37.3	1.38	170	12	20	56	132	0	0
1	1	87	24.97	59	36.9	1.45	275	12	29	18	131	0	0
1	0	72	35.08	71	37.6	1.49	338	14	32	40	142	0	0
1	0	52	42.38	59	37	2.29	434	11	24	29	138	0	0
1	1	65	17.34	57	35.5	0.24	309	21	16	97	134	1	1
1	1	72	29.86	57	38.1	0	247	18	21	78	133	1	0
1	0	72	21.93	82	37.3	2.55	321	10	26	19	147	0	1
1	0	44	20.78	59	36.9	1.87	318	9	29	7	140	0	0
1	0	75	30.14	41	37.1	3.38	89	18	37	137	142	0	0
1	1	84	27.47	56	35.8	2.16	55	21	22	49	141	0	1
1	0	50	36.24	62	36.8	1.78	280	11	25	57	135	0	0
1	0	57	28.89	49	37.2	1.82	76	7	28	44	139	0	0
1	0	39	35.46	71	37.6	2.14	534	12	28	36	143	0	0
1	0	66	23.82	58	37.1	1.9	352	8	27	26	143	0	0
1	0	80	34.23	63	36.5	1.3	229	18	19	64	138	0	1
1	0	80	24.49	59	36.9	0.87	324	11	28	32	140	0	0
1	0	76	28.5	72	36.7	0.8	265	11	26	21	143	0	1
1	1	56	32.67	48	36.7	1.71	306	12	19	50	133	0	0
1	1	57	28.03	45	36.8	1.23	22	15	21	24	136	0	0
1	0	65	35.05	43	37.9	0.58	214	13	22	49	132	1	0
1	0	64	32.72	60	37.8	1.63	404	12	24	31	146	0	0
1	0	48	27.62	60	37.8	1.11	287	15	22	34	139	0	0
1	1	71	38.56	56	36.7	0.02	321	18	17	60	132	1	0
1	1	59	28.1	60	37.1	0.98	136	7	27	18	135	0	0
1	0	74	27.65	54	36.7	0.37	135	20	16	138	136	0	1
1	0	52	31.35	56	37.7	3.43	128	12	22	93	162	1	0
1	1	72	30.74	68	36.6	4.49	92	12	21	52	139	1	0
1	0	29	30.93	54	37	7.16	62	3	38	12	140	1	1
1	0	33	34.55	49	37.8	1.06	76	13	20	43	132	0	0
1	0	57	45.11	54	37.7	2.7	111	14	20	35	142	1	0
1	0	61	29.85	69	37	0.03	17	20	18	18	134	0	0
1	0	72	34.19	51	37.2	1.08	203	19	17	61	141	1	0
1	0	66	26.12	55	37.4	1.79	164	10	24	32	136	0	0
1	0	62	60.23	59	38.3	1.09	159	20	17	65	139	0	0
1	1	51	30.97	57	36.5	0.01	74	14	22	11	136	0	1
1	0	85	31.8	63	37	2.45	163	10	32	24	140	0	0
1	1	62	28.24	66	36.9	2.32	153	8	25	45	145	0	0
1	0	71	29.83	68	37.2	0.96	393	20	23	83	138	1	1
1	0	35	50.78	83	37	2.48	74	17	20	62	140	1	0
1	1	94	39.64	56	38.2	1.09	259	13	24	60	139	0	1
1	1	86	36.73	53	37	0.98	201	21	28	45	139	0	0
1	0	74	31.76	52	36.8	1.69	406	13	23	56	137	0	0
1	0	68	20.01	71	36.9	2.25	164	10	21	12	139	0	1
1	1	61	26.7	53	37.1	4.2	116	11	32	34	138	0	0
1	0	62	35.95	51	37.7	1.03	103	12	26	13	136	0	0
1	0	52	35.03	70	36.9	0.13	44	18	22	24	134	0	0
1	1	65	26.48	57	37.5	3.61	195	14	25	18	140	1	1
1	0	59	34.94	67	36.8	2.34	281	8	29	21	137	0	0
1	1	60	31.21	61	38.1	4.83	222	17	23	26	165	0	0
1	0	71	40.08	68	37.8	2.95	227	12	27	26	149	1	0
1	1	46	27.4	58	35.9	0.59	143	8	26	8	136	0	0
1	1	81	25.76	52	38.2	1.91	164	28	14	90	144	1	0
1	1	53	41.25	55	36.6	0.05	288	16	25	29	134	0	0
1	0	52	21.05	62	34.4	0.03	128	33	14	46	141	1	0
1	0	69	30.09	65	36.8	0.89	225	12	14	96	144	1	0
1	0	27	66.82	64	38	4.23	272	21	17	41	133	0	0
1	1	63	25.51	55	37.2	1.39	391	13	16	63	140	0	1
1	1	71	24.32	50	37.8	0.95	80	11	23	44	137	1	1
1	1	70	32.81	70	37.1	5.61	105	13	28	32	139	1	1
1	0	38	27.78	67	37.1	2.86	291	8	29	34	143	0	0
1	0	65	36.49	63	37	3.78	271	19	24	18	141	0	0
1	0	63	32.55	56	36.9	0.87	228	12	25	46	136	0	0
1	1	71	35.99	47	36.8	0.98	150	16	17	61	135	1	1
1	1	64	28.23	55	37	1.23	341	9	26	17	136	0	0
1	1	67	40.65	58	36.7	0.29	363	17	23	10	135	1	1
1	0	62	54.05	53	37.9	5.8	76	20	24	120	137	1	0
1	0	76	37.22	46	36.6	0.02	170	18	19	21	136	1	0
1	1	62	28.53	50	36.7	1.64	12	10	24	38	138	0	0
1	0	77	48.28	69	36.8	2.94	296	11	28	26	138	0	0
1	0	41	71.6	54	37.6	7.02	143	9	34	32	145	1	0
1	0	69	34.22	72	37.4	3.4	330	11	35	28	146	1	0
1	1	82	25.34	51	36.9	1.92	102	10	22	60	137	0	1
1	1	45	46.78	63	37	0.28	122	18	18	48	143	0	0
1	0	57	41.55	54	36.4	1.11	159	13	24	35	137	0	0
1	0	54	57.32	74	36.9	5.65	285	10	20	31	132	0	0
1	0	64	37.56	49	36.7	0.06	289	17	20	46	135	0	0
1	1	68	25.56	58	36.8	2.35	212	12	22	28	138	0	1
1	1	70	33.69	49	38	0.3	172	22	14	82	143	1	1
1	0	52	32.7	59	36.9	3.74	375	10	28	52	144	0	0
1	1	72	37.28	52	37.7	3.08	60	15	18	31	139	0	1
1	1	70	25.74	53	37.1	4.49	182	12	27	34	140	1	0
1	1	57	50.67	55	36.7	2.19	29	9	26	41	136	0	1
1	0	44	28.87	68	38.7	1.92	99	11	25	7	133	0	0
1	1	72	25.07	35	37.2	1.3	116	11	21	18	134	1	0
1	1	67	32.15	57	37.8	2.77	66	9	19	39	142	1	0
1	1	73	35.64	62	37.9	2.87	156	17	23	61	143	0	0
1	0	51	29.6	66	38.6	4.15	299	10	31	20	136	0	0
1	0	58	52.89	67	36.7	0.53	245	16	20	32	135	0	0
1	0	38	33.04	80	37.8	4.39	142	14	23	15	144	0	0
1	0	80	31.56	51	37.2	0.98	136	9	23	14	136	1	0
1	0	62	26.99	59	37.9	1.57	227	9	28	19	144	0	0
1	0	35	26.87	78	37.8	2.45	182	6	25	14	148	0	0
1	1	49	24.8	54	37.1	2.19	248	9	28	15	139	0	1
1	0	60	44.1	58	38.1	5.52	378	8	36	25	148	1	0
1	0	72	30.1	56	37.2	1.18	107	8	23	29	143	0	1
1	0	78	28.62	58	37	0.06	352	17	20	61	136	1	0
1	0	39	31.65	60	37	0.04	118	12	21	26	131	1	0
1	0	66	25.31	67	36.9	1.18	99	7	30	32	151	0	0
1	1	39	27.14	55	37.8	1.86	206	9	23	10	138	0	0
1	1	59	35.59	44	36.3	0.3	213	14	22	55	133	1	1
1	0	58	21.25	63	37.8	1.23	160	10	27	25	147	1	1
